# Supplementary material for: Expanding the horizons of microRNA bioinformatics
Source: RNA. 2018 Aug;24(8):1005–17. doi: 10.1261/rna.065565.118 (PMC6049505; doi:10.1261/rna.065565.118)
Supplement: Supplemental Material [file supp_065565.118_Supplemental_Table_S1.xlsx]

## Sheet: miRTarBase assessment
Supplemental Table S1: Assessment of validated gene targets for miR-21-5p as reported in miRTarBase.
Papers cited by miRTarBase (October 2015) as containing direct, reporter assay-evidenced interactions of human miR-21-5p with putative mRNA targets were identified and manually checked by a curator for the cited interaction. The data presented in the table is the downloaded information from miRTarBase, appended with the curators’ assessment of the validity of the reported miRNA:mRNA interaction.
									Curator comments
miRTarBase ID	miRNA	Species (miRNA)	Target Gene (HGNC symbol)	Target Gene (Entrez ID)	Species (Target Gene)	Experiments	Support Type	References (PMID)	Validated interaction?	Comments
MIRT438483	hsa-miR-21-5p	Homo sapiens	IGF1R	3480	Homo sapiens	Luciferase reporter assay	Functional MTI	24161401	No	Different target in paper to that reported in database
MIRT005717	hsa-miR-21-5p	Homo sapiens	ISCU	23479	Homo sapiens	Immunoblot//Immunohistochemistry//Luciferase reporter assay//qRT-PCR//Western blot	Functional MTI	20480266	No	Different target in paper to that reported in database
MIRT053151	hsa-miR-21-5p	Homo sapiens	SMN1	6606	Homo sapiens	Luciferase reporter assay//Western blot	Functional MTI	23657402	Yes	Different target in paper to that reported in database
MIRT030837	hsa-miR-21-5p	Homo sapiens	SERPINI1	5274	Homo sapiens	Flow//Immunohistochemistry//Luciferase reporter assay//Microarray//qRT-PCR//Western blot	Functional MTI	22464652	No	Identification of species for miRNA and mRNA not possible
MIRT007085	hsa-miR-21-5p	Homo sapiens	TCF21	6943	Homo sapiens	Luciferase reporter assay	Functional MTI	23206776	No	Identification of species for miRNA and mRNA not possible
MIRT000672	hsa-miR-21-5p	Homo sapiens	SPRY2	10253	Homo sapiens	Luciferase reporter assay//qRT-PCR	Functional MTI	21278789	No	Identification of species for miRNA and mRNA not possible
MIRT000159	hsa-miR-21-5p	Homo sapiens	BCL2	596	Homo sapiens	Luciferase reporter assay	Functional MTI	22710123	No	Identification of species for miRNA not possible
MIRT000176	hsa-miR-21-5p	Homo sapiens	JAG1	182	Homo sapiens	Flow//Immunoblot//Luciferase reporter assay//Microarray//qRT-PCR	Functional MTI	19398721	No	Identification of species for miRNA not possible
MIRT001190	hsa-miR-21-5p	Homo sapiens	PTEN	5728	Homo sapiens	Luciferase reporter assay//	Functional MTI	24356956	Yes	Identification of species for mRNA not possible
MIRT000672	hsa-miR-21-5p	Homo sapiens	SPRY2	10253	Mus musculus	Luciferase reporter assay	Functional MTI	18508928	Yes (mouse)	Interaction is for a non-human species
MIRT006797	hsa-miR-21-5p	Homo sapiens	NTF3	4908	Rattus norvegicus	Luciferase reporter assay//qRT-PCR	Functional MTI	22019057	Yes (rat)	Interaction is for a non-human species
MIRT007362	hsa-miR-21-5p	Homo sapiens	SMAD7	4092	Homo sapiens	Immunocytochemistry//Immunofluorescence//Immunohistochemistry//Luciferase reporter assay//Western blot	Functional MTI	24887517	Yes (mouse)	Interaction is for a non-human species
MIRT003054	hsa-miR-21-5p	Homo sapiens	PDCD4	27250	Homo sapiens	Luciferase reporter assay//Western blot	Functional MTI	20219857	Yes (rat)	Interaction is for a non-human species
MIRT000954	hsa-miR-21-5p	Homo sapiens	TIMP3	7078	Homo sapiens	Luciferase reporter assay//Western blot//qRT-PCR//Reporter assay;Western blot;qRT-PCR;Microarray;Other	Functional MTI	18591254	No	Interaction measured by assay other than reporter assay
MIRT001980	hsa-miR-21-5p	Homo sapiens	TPM1	7168	Homo sapiens	Luciferase reporter assay	Functional MTI	18270520	No	Interaction measured by assay other than reporter assay
MIRT003567	hsa-miR-21-5p	Homo sapiens	SERPINB5	5268	Homo sapiens	Luciferase reporter assay	Functional MTI	19253296	No	Interaction measured by assay other than reporter assay
MIRT001190	hsa-miR-21-5p	Homo sapiens	PTEN	5728	Homo sapiens	Luciferase reporter assay	Functional MTI	19253296	No	Interaction measured by assay other than reporter assay
MIRT000166	hsa-miR-21-5p	Homo sapiens	TM9SF3	56889	Homo sapiens	Luciferase reporter assay	Functional MTI	19253296	No	Interaction measured by assay other than reporter assay
MIRT000159	hsa-miR-21-5p	Homo sapiens	BCL2	596	Homo sapiens	Luciferase reporter assay	Functional MTI	17072344	Yes	Interaction measured by assay other than reporter assay
MIRT001190	hsa-miR-21-5p	Homo sapiens	PTEN	5728	Homo sapiens	Luciferase reporter assay//Western blot	Functional MTI	22879939	Yes	Interaction measured by assay other than reporter assay
MIRT001208	hsa-miR-21-5p	Homo sapiens	TGFBI	7045	Homo sapiens	Luciferase reporter assay//Western blot	Functional MTI	19136465	Yes	Interaction measured by assay other than reporter assay
MIRT005772	hsa-miR-21-5p	Homo sapiens	EIF4A2	1974	Homo sapiens	Immunoblot//Immunohistochemistry//Luciferase reporter assay//Microarray//qRT-PCR//Western blot	Functional MTI	21219636	Yes	Interaction measured by assay other than reporter assay
MIRT000177	hsa-miR-21-5p	Homo sapiens	REST	5978	Homo sapiens	Luciferase reporter assay	Functional MTI	19242418	No	Paper was disputing the interaction
MIRT003567	hsa-miR-21-5p	Homo sapiens	SERPINB5	5268	Homo sapiens	Reporter assay;Western blot;qRT-PCR	Functional MTI	21636785	No	Direct interaction not studied in the paper
MIRT003567	hsa-miR-21-5p	Homo sapiens	SERPINB5	5268	Homo sapiens	Reporter assay	Functional MTI	20693317	No	Direct interaction not studied in the paper
MIRT437893	hsa-miR-21-5p	Homo sapiens	SETD2	29072	Homo sapiens	ChIP-seq//Luciferase reporter assay	Functional MTI	24983504	No	Putative target was a regulator of the miRNA not a target
MIRT035524	hsa-miR-21-5p	Homo sapiens	BCL6	604	Homo sapiens	Luciferase reporter assay	Functional MTI	23416424	No	Putative target was a regulator of the miRNA not a target
MIRT005807	hsa-miR-21-5p	Homo sapiens	EGFR	1956	Homo sapiens	Luciferase reporter assay//Microarray//Western blot	Functional MTI	20864407	No	Review
MIRT005974	hsa-miR-21-5p	Homo sapiens	CDK2AP1	8099	Homo sapiens	Luciferase reporter assay//qRT-PCR//Western blot	Functional MTI	21191961	No	Wrong PMID
MIRT003054	hsa-miR-21-5p	Homo sapiens	PDCD4	27250	Homo sapiens	Luciferase reporter assay	Functional MTI	19133651	No	Wrong PMID
MIRT000176	hsa-miR-21-5p	Homo sapiens	JAG1	182	Homo sapiens	Luciferase reporter assay	Functional MTI	22618231	Yes	Direct
MIRT002410	hsa-miR-21-5p	Homo sapiens	APAF1	317	Homo sapiens	Luciferase reporter assay//qRT-PCR//Western blot	Functional MTI	18829576	Yes	Direct
MIRT006989	hsa-miR-21-5p	Homo sapiens	FASLG	356	Homo sapiens	Reporter assay;Western blot;Other	Functional MTI	20371612	Yes	Direct
MIRT006989	hsa-miR-21-5p	Homo sapiens	FASLG	356	Homo sapiens	Luciferase reporter assay//Western blot	Functional MTI	21820586	Yes	Direct
MIRT006989	hsa-miR-21-5p	Homo sapiens	FASLG	356	Homo sapiens	Luciferase reporter assay	Functional MTI	25118289	Yes	Direct
MIRT003317	hsa-miR-21-5p	Homo sapiens	RHOB	388	Homo sapiens	Luciferase reporter assay//qRT-PCR//Western blot	Functional MTI	20460403	Yes	Direct
MIRT003317	hsa-miR-21-5p	Homo sapiens	RHOB	388	Homo sapiens	Luciferase reporter assay//qRT-PCR//Western blot	Functional MTI	21347332	Yes	Direct
MIRT000159	hsa-miR-21-5p	Homo sapiens	BCL2	596	Homo sapiens	Luciferase reporter assay//Western blot	Functional MTI	21376256	Yes	Direct
MIRT003837	hsa-miR-21-5p	Homo sapiens	BMPR2	659	Homo sapiens	Luciferase reporter assay//qRT-PCR	Functional MTI	18829576	Yes	Direct
MIRT000157	hsa-miR-21-5p	Homo sapiens	CDC25A	993	Homo sapiens	Luciferase reporter assay	Functional MTI	23496142	Yes	Direct
MIRT438224	hsa-miR-21-5p	Homo sapiens	CLU	1191	Homo sapiens	Luciferase reporter assay	Functional MTI	24327270	Yes	Direct
MIRT006821	hsa-miR-21-5p	Homo sapiens	COL4A1	1282	Homo sapiens	Luciferase reporter assay//qRT-PCR	Functional MTI	22573493	Yes	Direct
MIRT005327	hsa-miR-21-5p	Homo sapiens	DAXX	1616	Homo sapiens	Luciferase reporter assay//qRT-PCR//Western blot	Functional MTI	18829576	Yes	Direct
MIRT005430	hsa-miR-21-5p	Homo sapiens	MSH6	2956	Homo sapiens	Luciferase reporter assay//Northern blot//qRT-PCR//Western blot	Functional MTI	21078976	Yes	Direct
MIRT005325	hsa-miR-21-5p	Homo sapiens	HNRNPK	3190	Homo sapiens	Luciferase reporter assay//qRT-PCR	Functional MTI	18829576	Yes	Direct
MIRT053173	hsa-miR-21-5p	Homo sapiens	HPGD	3248	Homo sapiens	In situ hybridization//Luciferase reporter assay//qRT-PCR//Western blot	Functional MTI	24699315	Yes	Direct
MIRT005952	hsa-miR-21-5p	Homo sapiens	ICAM1	3383	Homo sapiens	Luciferase reporter assay//Microarray//qRT-PCR	Functional MTI	21131358	Yes	Direct
MIRT005951	hsa-miR-21-5p	Homo sapiens	IL1B	3553	Homo sapiens	Luciferase reporter assay//Microarray//qRT-PCR	Functional MTI	21131358	Yes	Direct
MIRT054357	hsa-miR-21-5p	Homo sapiens	IRAK1	3654	Homo sapiens	Chip//ELISA//Flow cytometry//Luciferase reporter assay//QRTPCR//Western blot	Functional MTI	23633945	Yes	Direct
MIRT001221	hsa-miR-21-5p	Homo sapiens	MARCKS	4082	Homo sapiens	Luciferase reporter assay//Western blot	Functional MTI	19302977	Yes	Direct
MIRT005737	hsa-miR-21-5p	Homo sapiens	MEF2C	4208	Homo sapiens	Immunofluorescence//In situ hybridization//Luciferase reporter assay	Functional MTI	21170291	Yes	Direct
MIRT005429	hsa-miR-21-5p	Homo sapiens	MSH2	4436	Homo sapiens	Luciferase reporter assay//Northern blot//qRT-PCR//Western blot	Functional MTI	21078976	Yes	Direct
MIRT000961	hsa-miR-21-5p	Homo sapiens	MTAP	4507	Homo sapiens	Western blot//Northern blot//qRT-PCR//Luciferase reporter assay	Functional MTI	19013014	Yes	Direct
MIRT054356	hsa-miR-21-5p	Homo sapiens	MYD88	4615	Homo sapiens	Chip//ELISA//Flow cytometry//Luciferase reporter assay//QRTPCR//Western blot	Functional MTI	23633945	Yes	Direct
MIRT002090	hsa-miR-21-5p	Homo sapiens	NFIB	4781	Homo sapiens	Luciferase reporter assay//qRT-PCR//Western blot	Functional MTI	18384814	Yes	Direct
MIRT004814	hsa-miR-21-5p	Homo sapiens	PCBP1	5093	Homo sapiens	Luciferase reporter assay	Functional MTI	22316494	Yes	Direct
MIRT003567	hsa-miR-21-5p	Homo sapiens	SERPINB5	5268	Homo sapiens	Luciferase reporter assay//Western blot	Functional MTI	18270520	Yes	Direct
MIRT005953	hsa-miR-21-5p	Homo sapiens	PLAT	5327	Homo sapiens	Luciferase reporter assay//Microarray//qRT-PCR	Functional MTI	21131358	Yes	Direct
MIRT006422	hsa-miR-21-5p	Homo sapiens	PPARA	5465	Homo sapiens	Luciferase reporter assay//Flow//Immunoprecipitaion//In situ hybridization//qRT-PCR//Western blot	Functional MTI	21636785	Yes	Direct
MIRT006422	hsa-miR-21-5p	Homo sapiens	PPARA	5465	Homo sapiens	Immunofluorescence//Immunohistochemistry//Immunoprecipitaion//Luciferase reporter assay//qRT-PCR//Western blot	Functional MTI	24012640	Yes	Direct
MIRT076343	hsa-miR-21-5p	Homo sapiens	MAP2K3	5606	Homo sapiens	Immunohistochemistry//Luciferase reporter assay//Western blot	Functional MTI	24112539	Yes	Direct
MIRT001190	hsa-miR-21-5p	Homo sapiens	PTEN	5728	Homo sapiens	Northern blot//qRT-PCR//Western blot//Reporter assay	Functional MTI	16762633	Yes	Direct
MIRT006199	hsa-miR-21-5p	Homo sapiens	CCL20	6364	Homo sapiens	ELISA//Immunofluorescence//Luciferase reporter assay	Functional MTI	22001440	Yes	Direct
MIRT006516	hsa-miR-21-5p	Homo sapiens	SMARCA4	6597	Homo sapiens	Luciferase reporter assay//qRT-PCR//Western blot	Functional MTI	21317927	Yes	Direct
MIRT006997	hsa-miR-21-5p	Homo sapiens	SOD3	6649	Homo sapiens	Luciferase reporter assay	Functional MTI	22836756	Yes	Direct
MIRT000960	hsa-miR-21-5p	Homo sapiens	SOX5	6660	Homo sapiens	Western blot//Northern blot//qRT-PCR//Luciferase reporter assay	Functional MTI	19013014	Yes	Direct
MIRT006236	hsa-miR-21-5p	Homo sapiens	SP1	6667	Homo sapiens	Luciferase reporter assay//Western blot	Functional MTI	22034194	Yes	Direct
MIRT001189	hsa-miR-21-5p	Homo sapiens	TGFBR2	7048	Homo sapiens	Luciferase reporter assay//qRT-PCR//Western blot	Functional MTI	18829576	Yes	Direct
MIRT001189	hsa-miR-21-5p	Homo sapiens	TGFBR2	7048	Homo sapiens	qRT-PCR//Luciferase reporter assay//Western blot//Reporter assay	Functional MTI	19816956	Yes	Direct
MIRT005330	hsa-miR-21-5p	Homo sapiens	TGFBR3	7049	Homo sapiens	Luciferase reporter assay//qRT-PCR	Functional MTI	18829576	Yes	Direct
MIRT005565	hsa-miR-21-5p	Homo sapiens	TIAM1	7074	Homo sapiens	Luciferase reporter assay//Microarray//Northern blot//qRT-PCR	Functional MTI	20826792	Yes	Direct
MIRT005565	hsa-miR-21-5p	Homo sapiens	TIAM1	7074	Homo sapiens	Luciferase reporter assay	Functional MTI	23442323	Yes	Direct
MIRT000954	hsa-miR-21-5p	Homo sapiens	TIMP3	7078	Homo sapiens	Luciferase reporter assay//Western blot	Functional MTI	21820586	Yes	Direct
MIRT005328	hsa-miR-21-5p	Homo sapiens	TP53BP2	7159	Homo sapiens	Luciferase reporter assay//qRT-PCR	Functional MTI	18829576	Yes	Direct
MIRT001980	hsa-miR-21-5p	Homo sapiens	TPM1	7168	Homo sapiens	Luciferase reporter assay//Western blot//Western blot;qRT-PCR	Functional MTI	17363372	Yes	Direct
MIRT001980	hsa-miR-21-5p	Homo sapiens	TPM1	7168	Homo sapiens	Luciferase reporter assay	Functional MTI	19253296	Yes	Direct
MIRT001980	hsa-miR-21-5p	Homo sapiens	TPM1	7168	Homo sapiens	Luciferase reporter assay	Functional MTI	21817107	Yes	Direct
MIRT054398	hsa-miR-21-5p	Homo sapiens	VHL	7428	Homo sapiens	Immunofluorescence//Immunohistochemistry//Immunoprecipitaion//Luciferase reporter assay//qRT-PCR//Western blot	Functional MTI	24012640	Yes	Direct
MIRT002416	hsa-miR-21-5p	Homo sapiens	BTG2	7832	Homo sapiens	semi-qRT-PCR//GFP reporter assay//Western blot//Luciferase reporter assay	Functional MTI	19546886	Yes	Direct
MIRT005974	hsa-miR-21-5p	Homo sapiens	CDK2AP1	8099	Homo sapiens	Reporter assay	Functional MTI	21328460	Yes	Direct
MIRT006515	hsa-miR-21-5p	Homo sapiens	ANP32A	8125	Homo sapiens	Luciferase reporter assay//qRT-PCR//Western blot	Functional MTI	21317927	Yes	Direct
MIRT054572	hsa-miR-21-5p	Homo sapiens	GDF5	8200	Homo sapiens	Luciferase reporter assay//qRT-PCR//Western blot	Functional MTI	24577233	Yes	Direct
MIRT000969	hsa-miR-21-5p	Homo sapiens	RECK	8434	Homo sapiens	Western blot//qRT-PCR//Luciferase reporter assay//Reporter assay;Western blot;qRT-PCR;Microarray	Functional MTI	18591254	Yes	Direct
MIRT005329	hsa-miR-21-5p	Homo sapiens	TP63	8626	Homo sapiens	Luciferase reporter assay//qRT-PCR//Western blot	Functional MTI	18829576	Yes	Direct
MIRT438438	hsa-miR-21-5p	Homo sapiens	TNFRSF10B	8795	Homo sapiens	Luciferase reporter assay	Functional MTI	25118289	Yes	Direct
MIRT000169	hsa-miR-21-5p	Homo sapiens	PLOD3	8985	Homo sapiens	Luciferase reporter assay//Quantitative proteomic approach	Functional MTI	19253296	Yes	Direct
MIRT001220	hsa-miR-21-5p	Homo sapiens	LRRFIP1	9208	Homo sapiens	semi-qRT-PCR//Luciferase reporter assay//Western blot	Functional MTI	19559015	Yes	Direct
MIRT006313	hsa-miR-21-5p	Homo sapiens	DOCK4	9732	Homo sapiens	Immunoblot//Luciferase reporter assay//qRT-PCR	Functional MTI	22158624	Yes	Direct
MIRT005331	hsa-miR-21-5p	Homo sapiens	PPIF	10105	Homo sapiens	Luciferase reporter assay//qRT-PCR	Functional MTI	18829576	Yes	Direct
MIRT000019	hsa-miR-21-5p	Homo sapiens	RASGRP1	10125	Homo sapiens	qRT-PCR//Luciferase reporter assay//Western blot	Functional MTI	20483747	Yes	Direct
MIRT005324	hsa-miR-21-5p	Homo sapiens	TOPORS	10210	Homo sapiens	Luciferase reporter assay//qRT-PCR	Functional MTI	18829576	Yes	Direct
MIRT000672	hsa-miR-21-5p	Homo sapiens	SPRY2	10253	Homo sapiens	Luciferase reporter assay	Functional MTI	23239100	Yes	Direct
MIRT006288	hsa-miR-21-5p	Homo sapiens	PIAS3	10401	Homo sapiens	Luciferase reporter assay	Functional MTI	22316494	Yes	Direct
MIRT000173	hsa-miR-21-5p	Homo sapiens	BASP1	10409	Homo sapiens	Luciferase reporter assay//Quantitative proteomic approach	Functional MTI	19253296	Yes	Direct
MIRT006323	hsa-miR-21-5p	Homo sapiens	DUSP10	11221	Homo sapiens	Luciferase reporter assay//qRT-PCR//Western blot	Functional MTI	22387553	Yes	Direct
MIRT003054	hsa-miR-21-5p	Homo sapiens	PDCD4	27250	Homo sapiens	Luciferase reporter assay//Westren blot//Reporter assay	Functional MTI	17968323	Yes	Direct
MIRT003054	hsa-miR-21-5p	Homo sapiens	PDCD4	27250	Homo sapiens	Luciferase reporter assay//Western blot//Reporter assay;Other//Reporter assay	Functional MTI	18270520	Yes	Direct
MIRT003054	hsa-miR-21-5p	Homo sapiens	PDCD4	27250	Homo sapiens	Luciferase reporter assay//Western blot//Reporter assay	Functional MTI	18372920	Yes	Direct
MIRT003054	hsa-miR-21-5p	Homo sapiens	PDCD4	27250	Homo sapiens	Luciferase reporter assay//qRT-PCR	Functional MTI	18829576	Yes	Direct
MIRT003054	hsa-miR-21-5p	Homo sapiens	PDCD4	27250	Homo sapiens	Western blot//Northern blot//qRT-PCR//Luciferase reporter assay	Functional MTI	19013014	Yes	Direct
MIRT003054	hsa-miR-21-5p	Homo sapiens	PDCD4	27250	Homo sapiens	Luciferase reporter assay//qRT-PCR//Quantitative proteomic approach	Functional MTI	19253296	Yes	Direct
MIRT003054	hsa-miR-21-5p	Homo sapiens	PDCD4	27250	Homo sapiens	Immunoblot//Immunofluorescence//Luciferase reporter assay//qRT-PCR	Functional MTI	20533548	Yes	Direct
MIRT000167	hsa-miR-21-5p	Homo sapiens	RTN4	57142	Homo sapiens	Luciferase reporter assay//Quantitative proteomic approach	Functional MTI	19253296	Yes	Direct
MIRT000171	hsa-miR-21-5p	Homo sapiens	NCAPG	64151	Homo sapiens	Luciferase reporter assay//Quantitative proteomic approach	Functional MTI	19253296	Yes	Direct
MIRT000172	hsa-miR-21-5p	Homo sapiens	DERL1	79139	Homo sapiens	Luciferase reporter assay//Quantitative proteomic approach	Functional MTI	19253296	Yes	Direct
MIRT006314	hsa-miR-21-5p	Homo sapiens	DOCK5	80005	Homo sapiens	Immunoblot//Luciferase reporter assay//qRT-PCR	Functional MTI	22158624	Yes	Direct
MIRT006315	hsa-miR-21-5p	Homo sapiens	DOCK7	85440	Homo sapiens	Immunoblot//Luciferase reporter assay//qRT-PCR	Functional MTI	22158624	Yes	Direct
MIRT005323	hsa-miR-21-5p	Homo sapiens	JMY	133746	Homo sapiens	Luciferase reporter assay//qRT-PCR	Functional MTI	18829576	Yes	Direct
MIRT005773	hsa-miR-21-5p	Homo sapiens	ANKRD46	157567	Homo sapiens	Immunoblot//Immunohistochemistry//Luciferase reporter assay//Microarray//qRT-PCR//Western blot	Functional MTI	21219636	Yes	Direct
Interactions found in literature but not present in miRTarBase at time of investigation									Curator comments
miRTarBase ID	miRNA	Species (miRNA)	Target Gene	Target Gene (Entrez ID)	Species (Target Gene)	Experiments	Support Type	References (PMID)	Curated?	Comments
Not in miRTarBase	hsa-miR-21-5p	Homo sapiens	CDC25A		Homo sapiens	Luciferase reporter assay	Functional MTI	19826040	Yes	Direct
Not in miRTarBase	hsa-miR-21-5p	Homo sapiens	PPARG		Homo sapiens	Luciferase reporter assay	Functional MTI	20693317	Yes	Direct
Not in miRTarBase	hsa-miR-21-5p	Homo sapiens	ACSL6		Homo sapiens	Luciferase reporter assay	Functional MTI	22158624	Yes	Direct
Not in miRTarBase	hsa-miR-21-5p	Homo sapiens	ADAM22		Homo sapiens	Luciferase reporter assay	Functional MTI	22158624	Yes	Direct
Not in miRTarBase	hsa-miR-21-5p	Homo sapiens	ARIH2		Homo sapiens	Luciferase reporter assay	Functional MTI	22158624	Yes	Direct
Not in miRTarBase	hsa-miR-21-5p	Homo sapiens	CCDC88A		Homo sapiens	Luciferase reporter assay	Functional MTI	22158624	Yes	Direct
Not in miRTarBase	hsa-miR-21-5p	Homo sapiens	CCDC93		Homo sapiens	Luciferase reporter assay	Functional MTI	22158624	Yes	Direct
Not in miRTarBase	hsa-miR-21-5p	Homo sapiens	CXORF21		Homo sapiens	Luciferase reporter assay	Functional MTI	22158624	Yes	Direct
Not in miRTarBase	hsa-miR-21-5p	Homo sapiens	DOCK1		Homo sapiens	Luciferase reporter assay	Functional MTI	22158624	Yes	Direct
Not in miRTarBase	hsa-miR-21-5p	Homo sapiens	DOCK10		Homo sapiens	Luciferase reporter assay	Functional MTI	22158624	Yes	Direct
Not in miRTarBase	hsa-miR-21-5p	Homo sapiens	DOCK11		Homo sapiens	Luciferase reporter assay	Functional MTI	22158624	Yes	Direct
Not in miRTarBase	hsa-miR-21-5p	Homo sapiens	DOCK6		Homo sapiens	Luciferase reporter assay	Functional MTI	22158624	Yes	Direct
Not in miRTarBase	hsa-miR-21-5p	Homo sapiens	DOCK9		Homo sapiens	Luciferase reporter assay	Functional MTI	22158624	Yes	Direct
Not in miRTarBase	hsa-miR-21-5p	Homo sapiens	GLGI		Homo sapiens	Luciferase reporter assay	Functional MTI	22158624	Yes	Direct
Not in miRTarBase	hsa-miR-21-5p	Homo sapiens	GLP1		Homo sapiens	Luciferase reporter assay	Functional MTI	22158624	Yes	Direct
Not in miRTarBase	hsa-miR-21-5p	Homo sapiens	GOLSYN		Homo sapiens	Luciferase reporter assay	Functional MTI	22158624	Yes	Direct
Not in miRTarBase	hsa-miR-21-5p	Homo sapiens	KIAA0562		Homo sapiens	Luciferase reporter assay	Functional MTI	22158624	Yes	Direct
Not in miRTarBase	hsa-miR-21-5p	Homo sapiens	LGALS14		Homo sapiens	Luciferase reporter assay	Functional MTI	22158624	Yes	Direct
Not in miRTarBase	hsa-miR-21-5p	Homo sapiens	MLXIP		Homo sapiens	Luciferase reporter assay	Functional MTI	22158624	Yes	Direct
Not in miRTarBase	hsa-miR-21-5p	Homo sapiens	PARP9		Homo sapiens	Luciferase reporter assay	Functional MTI	22158624	Yes	Direct
Not in miRTarBase	hsa-miR-21-5p	Homo sapiens	RFFL		Homo sapiens	Luciferase reporter assay	Functional MTI	22158624	Yes	Direct
Not in miRTarBase	hsa-miR-21-5p	Homo sapiens	RNF17		Homo sapiens	Luciferase reporter assay	Functional MTI	22158624	Yes	Direct
Not in miRTarBase	hsa-miR-21-5p	Homo sapiens	RXRA		Homo sapiens	Luciferase reporter assay	Functional MTI	22158624	Yes	Direct
Not in miRTarBase	hsa-miR-21-5p	Homo sapiens	SPRYD4		Homo sapiens	Luciferase reporter assay	Functional MTI	22158624	Yes	Direct
Not in miRTarBase	hsa-miR-21-5p	Homo sapiens	TOPORS		Homo sapiens	Luciferase reporter assay	Functional MTI	22158624	Yes	Direct
Not in miRTarBase	hsa-miR-21-5p	Homo sapiens	TTC22		Homo sapiens	Luciferase reporter assay	Functional MTI	22158624	Yes	Direct
Not in miRTarBase	hsa-miR-21-5p	Homo sapiens	ZNF207		Homo sapiens	Luciferase reporter assay	Functional MTI	22158624	Yes	Direct
Not in miRTarBase	hsa-miR-21-5p	Homo sapiens	ZNF75		Homo sapiens	Luciferase reporter assay	Functional MTI	22158624	Yes	Direct
Not in miRTarBase	hsa-miR-21-5p	Homo sapiens	CYP27B1		Homo sapiens	Luciferase reporter assay	Functional MTI	22286305	Yes	Direct
Not in miRTarBase	hsa-miR-21-5p	Homo sapiens	IL1B		Homo sapiens	Luciferase reporter assay	Functional MTI	22286305	Yes	Direct
Not in miRTarBase	hsa-miR-21-5p	Homo sapiens	TNF		Homo sapiens	Luciferase reporter assay	Functional MTI	22836756	Yes	Direct
Not in miRTarBase	hsa-miR-21-5p	Homo sapiens	NFIB		Homo sapiens	Luciferase reporter assay	Functional MTI	23496142	Yes	Direct
Not in miRTarBase	hsa-miR-21-5p	Homo sapiens	SPRY1		Homo sapiens	Luciferase reporter assay	Functional MTI	24155920	Yes	Direct
