# Supplementary material for: Expanding the horizons of microRNA bioinformatics
Source: RNA. 2018 Aug;24(8):1005–17. doi: 10.1261/rna.065565.118 (PMC6049505; doi:10.1261/rna.065565.118)
Supplement: Supplemental Material [file supp_065565.118_Supplemental_Table_S2.xlsx]

## Sheet: miRWalk assessment
Supplemental Table S2: Assessment of validated gene targets for miR-200b as reported in miRWalk.
Papers cited by miRWalk (July 2014) as containing experimentally evidenced, direct interactions of human miR-200b with putative mRNA targets were identified and manually checked by a curator for the cited interaction. The data presented in the table is the downloaded information from miRWalk, appended with the curators’ assessment of the validity of the reported miRNA:mRNA interaction. *The paper…
						Curator comments
MicroRNA Name	StemLoopName	miR_Chr.	Target Gene (HGNC symbol)	EntrezID	Pubmed ID	Comments*
hsa-miR-200b	hsa-mir-200b	1	TACSTD1	4072	18589210	Direct interaction not studied in the paper
hsa-miR-200b	hsa-mir-200b	1	COL4A1	1282	21389977	Direct interaction not studied in the paper
hsa-miR-200b	hsa-mir-200b	1	TFE3	7030	21389977	Direct interaction not studied in the paper
hsa-miR-200b	hsa-mir-200b	1	USF1	7391	21389977	Direct interaction not studied in the paper
hsa-miR-200b	hsa-mir-200b	1	COL1A2	1278	21389977	Direct interaction not studied in the paper
hsa-miR-200b	hsa-mir-200b	1	COMP	1311	18573151	Direct interaction not studied in the paper
hsa-miR-200b	hsa-mir-200b	1	GHRHR	2692	18573151	Direct interaction not studied in the paper
hsa-miR-200b	hsa-mir-200b	1	CHRD	8646	18573151	Direct interaction not studied in the paper
hsa-miR-200b	hsa-mir-200b	1	NOG	9241	18573151	Direct interaction not studied in the paper
hsa-miR-200b	hsa-mir-200b	1	AKT1	207	19074548	Direct interaction not studied in the paper
hsa-miR-200b	hsa-mir-200b	1	JUN	3725	19074548	Direct interaction not studied in the paper
hsa-miR-200b	hsa-mir-200b	1	CCND1	595	19074548	Direct interaction not studied in the paper
hsa-miR-200b	hsa-mir-200b	1	CREB1	1385	19074548	Direct interaction not studied in the paper
hsa-miR-200b	hsa-mir-200b	1	TP53	7157	19167416	Direct interaction not studied in the paper
hsa-miR-200b	hsa-mir-200b	1	PRMT5	10419	19167416	Direct interaction not studied in the paper
hsa-miR-200b	hsa-mir-200b	1	E2F3	1871	19167416	Direct interaction not studied in the paper
hsa-miR-200b	hsa-mir-200b	1	SIRT1	23411	19167416	Direct interaction not studied in the paper
hsa-miR-200b	hsa-mir-200b	1	MITF	4286	19167416	Direct interaction not studied in the paper
hsa-miR-200b	hsa-mir-200b	1	MYC	4609	19167416	Direct interaction not studied in the paper
hsa-miR-200b	hsa-mir-200b	1	MYCN	4613	19167416	Direct interaction not studied in the paper
hsa-miR-200b	hsa-mir-200b	1	PTEN	5728	19167416	Direct interaction not studied in the paper
hsa-miR-200b	hsa-mir-200b	1	HLA-A	3105	19187610	Direct interaction not studied in the paper
hsa-miR-200b	hsa-mir-200b	1	CDH1	999	19502803	Direct interaction not studied in the paper
hsa-miR-200b	hsa-mir-200b	1	EP300	2033	19569050	Direct interaction not studied in the paper
hsa-miR-200b	hsa-mir-200b	1	PDCD4	27250	19593777	Direct interaction not studied in the paper
hsa-miR-200b	hsa-mir-200b	1	HOXD10	3236	19593777	Direct interaction not studied in the paper
hsa-miR-200b	hsa-mir-200b	1	ZEB2	9839	20364043	Direct interaction not studied in the paper
hsa-miR-200b	hsa-mir-200b	1	PTEN	5728	20956972	Direct interaction not studied in the paper
hsa-miR-200b	hsa-mir-200b	1	LITAF	9516	20956972	Direct interaction not studied in the paper
hsa-miR-200b	hsa-mir-200b	1	EPHA2	1969	20956972	Direct interaction not studied in the paper
hsa-miR-200b	hsa-mir-200b	1	MYCN	4613	17875710	Direct interaction not studied in the paper
hsa-miR-200b	hsa-mir-200b	1	SIP1	8487	18376396	Direct interaction not studied in the paper
hsa-miR-200b	hsa-mir-200b	1	SFRS2IP	9169	18376396	Direct interaction not studied in the paper
hsa-miR-200b	hsa-mir-200b	1	SLC9A3R2	9351	18376396	Direct interaction not studied in the paper
hsa-miR-200b	hsa-mir-200b	1	MET	4233	18376396	Direct interaction not studied in the paper
hsa-miR-200b	hsa-mir-200b	1	SIP1	8487	18411277	Direct interaction not studied in the paper
hsa-miR-200b	hsa-mir-200b	1	SFRS2IP	9169	18411277	Direct interaction not studied in the paper
hsa-miR-200b	hsa-mir-200b	1	SLC9A3R2	9351	18411277	Direct interaction not studied in the paper
hsa-miR-200b	hsa-mir-200b	1	E2F3	1871	18942116	Direct interaction not studied in the paper
hsa-miR-200b	hsa-mir-200b	1	NOTCH1	4851	18942116	Direct interaction not studied in the paper
hsa-miR-200b	hsa-mir-200b	1	BCL2	596	18942116	Direct interaction not studied in the paper
hsa-miR-200b	hsa-mir-200b	1	BCL6	604	18942116	Direct interaction not studied in the paper
hsa-miR-200b	hsa-mir-200b	1	FZR1	51343	19502803	Direct interaction not studied in the paper
hsa-miR-200b	hsa-mir-200b	1	SIRT1	23411	19839049	Direct interaction not studied in the paper
hsa-miR-200b	hsa-mir-200b	1	TP53	7157	19839049	Direct interaction not studied in the paper
hsa-miR-200b	hsa-mir-200b	1	POMC	5443	19849700	Direct interaction not studied in the paper
hsa-miR-200b	hsa-mir-200b	1	PTGS2	5743	19891660	Direct interaction not studied in the paper
hsa-miR-200b	hsa-mir-200b	1	RAPGEF5	9771	19910931	Direct interaction not studied in the paper
hsa-miR-200b	hsa-mir-200b	1	ZEB1	6935	19910931	Direct interaction not studied in the paper
hsa-miR-200b	hsa-mir-200b	1	TP53	7157	19948396	Direct interaction not studied in the paper
hsa-miR-200b	hsa-mir-200b	1	PIK3CA	5290	20005803	Direct interaction not studied in the paper
hsa-miR-200b	hsa-mir-200b	1	ABCC1	4363	20099276	Direct interaction not studied in the paper
hsa-miR-200b	hsa-mir-200b	1	FXR1	8087	20197067	Direct interaction not studied in the paper
hsa-miR-200b	hsa-mir-200b	1	FMR1	2332	20197067	Direct interaction not studied in the paper
hsa-miR-200b	hsa-mir-200b	1	DICER1	23405	20197067	Direct interaction not studied in the paper
hsa-miR-200b	hsa-mir-200b	1	SCPEP1	59342	20197067	Direct interaction not studied in the paper
hsa-miR-200b	hsa-mir-200b	1	CD79A	973	20364043	Direct interaction not studied in the paper
hsa-miR-200b	hsa-mir-200b	1	CCND2	894	20498046	Direct interaction not studied in the paper
hsa-miR-200b	hsa-mir-200b	1	KLF4	9314	20498046	Direct interaction not studied in the paper
hsa-miR-200b	hsa-mir-200b	1	SH2B2	10603	20498046	Direct interaction not studied in the paper
hsa-miR-200b	hsa-mir-200b	1	STMN2	11075	20498046	Direct interaction not studied in the paper
hsa-miR-200b	hsa-mir-200b	1	JUN	3725	20498046	Direct interaction not studied in the paper
hsa-miR-200b	hsa-mir-200b	1	TCF3	6929	20498046	Direct interaction not studied in the paper
hsa-miR-200b	hsa-mir-200b	1	CDKN1B	1027	20514023	Direct interaction not studied in the paper
hsa-miR-200b	hsa-mir-200b	1	SSSCA1	10534	20514023	Direct interaction not studied in the paper
hsa-miR-200b	hsa-mir-200b	1	EGF	1950	20514023	Direct interaction not studied in the paper
hsa-miR-200b	hsa-mir-200b	1	CCND1	595	20514023	Direct interaction not studied in the paper
hsa-miR-200b	hsa-mir-200b	1	CDC25C	995	20514023	Direct interaction not studied in the paper
hsa-miR-200b	hsa-mir-200b	1	CISH	1154	20548288	Direct interaction not studied in the paper
hsa-miR-200b	hsa-mir-200b	1	RPS19	6223	20548288	Direct interaction not studied in the paper
hsa-miR-200b	hsa-mir-200b	1	CCND1	595	20683643	Direct interaction not studied in the paper
hsa-miR-200b	hsa-mir-200b	1	DICER1	23405	20852262	Direct interaction not studied in the paper
hsa-miR-200b	hsa-mir-200b	1	REL	5966	20852262	Direct interaction not studied in the paper
hsa-miR-200b	hsa-mir-200b	1	GATA3	2625	21059207	Direct interaction not studied in the paper
hsa-miR-200b	hsa-mir-200b	1	MAF	4094	21059207	Direct interaction not studied in the paper
hsa-miR-200b	hsa-mir-200b	1	TCF7L2	6934	21059207	Direct interaction not studied in the paper
hsa-miR-200b	hsa-mir-200b	1	TP53	7157	21292642	Direct interaction not studied in the paper
hsa-miR-200b	hsa-mir-200b	1	COX8A	1351	21345725	Direct interaction not studied in the paper
hsa-miR-200b	hsa-mir-200b	1	ALDH1A1	216	21363915	Direct interaction not studied in the paper
hsa-miR-200b	hsa-mir-200b	1	PROM1	8842	21363915	Direct interaction not studied in the paper
hsa-miR-200b	hsa-mir-200b	1	RAPGEF5	9771	21372198	Direct interaction not studied in the paper
hsa-miR-200b	hsa-mir-200b	1	MET	4233	21389093	Direct interaction not studied in the paper
hsa-miR-200b	hsa-mir-200b	1	MET	4233	22082152	Direct interaction not studied in the paper
hsa-miR-200b	hsa-mir-200b	1	CFD	1675	22561871	Direct interaction not studied in the paper
hsa-miR-200b	hsa-mir-200b	1	CD3EAP	10849	22561871	Direct interaction not studied in the paper
hsa-miR-200b	hsa-mir-200b	1	IK	3550	22904162	Direct interaction not studied in the paper
hsa-miR-200b	hsa-mir-200b	1	THBS1	7057	22904162	Direct interaction not studied in the paper
hsa-miR-200b	hsa-mir-200b	1	TBX1	6899	22964023	Direct interaction not studied in the paper
hsa-miR-200b	hsa-mir-200b	1	ATN1	1822	17923093	Interaction is for a non-human species
hsa-miR-200b	hsa-mir-200b	1	PTPN14	5784	18376396	Putative target was a regulator of the miRNA not a target
hsa-miR-200b	hsa-mir-200b	1	GPI	2821	21389093	Putative target was a regulator of the miRNA not a target
hsa-miR-200b	hsa-mir-200b	1	EZH2	2146	22370893	Putative target was a regulator of the miRNA not a target
hsa-miR-200b	hsa-mir-200b	1	MYC	4609	23295740	Putative target was a regulator of the miRNA not a target
hsa-miR-200b	hsa-mir-200b	1	FOXL1	2300	18698484	Review
hsa-miR-200b	hsa-mir-200b	1	JAG2	3714	18698484	Review
hsa-miR-200b	hsa-mir-200b	1	SNAI2	6591	18698484	Review
hsa-miR-200b	hsa-mir-200b	1	ZEB2	9839	18698484	Review
hsa-miR-200b	hsa-mir-200b	1	FOXC2	2303	18698484	Review
hsa-miR-200b	hsa-mir-200b	1	MAP3K10	4294	18698484	Review
hsa-miR-200b	hsa-mir-200b	1	SNAI1	6615	18698484	Review
hsa-miR-200b	hsa-mir-200b	1	FOXE1	2304	18698484	Review
hsa-miR-200b	hsa-mir-200b	1	DHH	50846	18698484	Review
hsa-miR-200b	hsa-mir-200b	1	TBX2	6909	18698484	Review
hsa-miR-200b	hsa-mir-200b	1	FBXW11	23291	18698484	Review
hsa-miR-200b	hsa-mir-200b	1	CDON	50937	18698484	Review
hsa-miR-200b	hsa-mir-200b	1	ZEB1	6935	18698484	Review
hsa-miR-200b	hsa-mir-200b	1	GLI1	2735	18698484	Review
hsa-miR-200b	hsa-mir-200b	1	FOXP3	50943	18698484	Review
hsa-miR-200b	hsa-mir-200b	1	TGFB1	7040	18698484	Review
hsa-miR-200b	hsa-mir-200b	1	GLI2	2736	18698484	Review
hsa-miR-200b	hsa-mir-200b	1	FZR1	51343	18698484	Review
hsa-miR-200b	hsa-mir-200b	1	TWIST1	7291	18698484	Review
hsa-miR-200b	hsa-mir-200b	1	GLI3	2737	18698484	Review
hsa-miR-200b	hsa-mir-200b	1	SUFU	51684	18698484	Review
hsa-miR-200b	hsa-mir-200b	1	INHBE	83729	18698484	Review
hsa-miR-200b	hsa-mir-200b	1	KLF8	11279	18698484	Review
hsa-miR-200b	hsa-mir-200b	1	FOXA2	3170	18698484	Review
hsa-miR-200b	hsa-mir-200b	1	POU3F1	5453	18698484	Review
hsa-miR-200b	hsa-mir-200b	1	SIP1	8487	18698484	Review
hsa-miR-200b	hsa-mir-200b	1	TWIST2	117581	18698484	Review
hsa-miR-200b	hsa-mir-200b	1	SNAI3	333929	18698484	Review
hsa-miR-200b	hsa-mir-200b	1	CCND1	595	18698484	Review
hsa-miR-200b	hsa-mir-200b	1	RUNX2	860	18698484	Review
hsa-miR-200b	hsa-mir-200b	1	CSNK1A1	1452	18698484	Review
hsa-miR-200b	hsa-mir-200b	1	IHH	3549	18698484	Review
hsa-miR-200b	hsa-mir-200b	1	SFRP1	6422	18698484	Review
hsa-miR-200b	hsa-mir-200b	1	CCND2	894	18698484	Review
hsa-miR-200b	hsa-mir-200b	1	FOXF1	2294	18698484	Review
hsa-miR-200b	hsa-mir-200b	1	INHBC	3626	18698484	Review
hsa-miR-200b	hsa-mir-200b	1	SHH	6469	18698484	Review
hsa-miR-200b	hsa-mir-200b	1	SOX13	9580	18698484	Review
hsa-miR-200b	hsa-mir-200b	1	DECR1	1666	22211762	Review
hsa-miR-200b	hsa-mir-200b	1	ETS1	2113	22211762	Review
hsa-miR-200b	hsa-mir-200b	1	FOXM1	2305	23022474	Review
hsa-miR-200b	hsa-mir-200b	1	FOXE1	2304	23022474	Review
hsa-miR-200b	hsa-mir-200b	1	ZEB2	9839	23022474	Review
hsa-miR-200b	hsa-mir-200b	1	FOXP1	27086	23022474	Review
hsa-miR-200b	hsa-mir-200b	1	FOXR1	283150	23022474	Review
hsa-miR-200b	hsa-mir-200b	1	FOXA1	3169	23022474	Review
hsa-miR-200b	hsa-mir-200b	1	MYC	4609	23022474	Review
hsa-miR-200b	hsa-mir-200b	1	SKP2	6502	23022474	Review
hsa-miR-200b	hsa-mir-200b	1	ZEB1	6935	23022474	Review
hsa-miR-200b	hsa-mir-200b	1	TTF2	8458	23022474	Review
hsa-miR-200b	hsa-mir-200b	1	CCNB1	891	23022474	Review
hsa-miR-200b	hsa-mir-200b	1	FOXF1	2294	23022474	Review
hsa-miR-200b	hsa-mir-200b	1	AURKB	9212	23022474	Review
hsa-miR-200b	hsa-mir-200b	1	RERE	473	17923093	Direct
hsa-miR-200b	hsa-mir-200b	1	ZEB2	9839	18376396	Direct
hsa-miR-200b	hsa-mir-200b	1	ZEB1	6935	18376396	Direct
hsa-miR-200b	hsa-mir-200b	1	ZEB1	6935	18381893	Direct
hsa-miR-200b	hsa-mir-200b	1	SIP1	8487	18381893	Direct
hsa-miR-200b	hsa-mir-200b	1	ZEB2	9839	18381893	Direct
hsa-miR-200b	hsa-mir-200b	1	ZEB2	9839	18411277	Direct
hsa-miR-200b	hsa-mir-200b	1	ZEB1	6935	18411277	Direct
hsa-miR-200b	hsa-mir-200b	1	ZEB1	6935	18829540	Direct
hsa-miR-200b	hsa-mir-200b	1	SIP1	8487	18829540	Direct
hsa-miR-200b	hsa-mir-200b	1	ZEB2	9839	18829540	Direct
hsa-miR-200b	hsa-mir-200b	1	ZEB2	9839	18942116	Direct
hsa-miR-200b	hsa-mir-200b	1	ZEB2	9839	19167416	Direct
hsa-miR-200b	hsa-mir-200b	1	ZEB1	6935	19167416	Direct
hsa-miR-200b	hsa-mir-200b	1	ZEB1	6935	19502803	Direct
hsa-miR-200b	hsa-mir-200b	1	ZEB1	6935	19654291	Direct
hsa-miR-200b	hsa-mir-200b	1	EGFR	1956	19671845	Direct
hsa-miR-200b	hsa-mir-200b	1	ZEB1	6935	19671845	Direct
hsa-miR-200b	hsa-mir-200b	1	ZEB2	9839	19671845	Direct
hsa-miR-200b	hsa-mir-200b	1	WASF3	10810	19801681	Direct
hsa-miR-200b	hsa-mir-200b	1	ZEB1	6935	19839049	Direct
hsa-miR-200b	hsa-mir-200b	1	ZEB2	9839	19839049	Direct
hsa-miR-200b	hsa-mir-200b	1	MATR3	9782	19849700	Direct
hsa-miR-200b	hsa-mir-200b	1	ZEB2	9839	19910931	Direct
hsa-miR-200b	hsa-mir-200b	1	ZFPM2	23414	20005803	Direct
hsa-miR-200b	hsa-mir-200b	1	ZEB1	6935	20037478	Direct
hsa-miR-200b	hsa-mir-200b	1	ZEB1	6935	20484038	Direct
hsa-miR-200b	hsa-mir-200b	1	ZEB2	9839	20484038	Direct
hsa-miR-200b	hsa-mir-200b	1	ATP2A2	488	20498046	Direct
hsa-miR-200b	hsa-mir-200b	1	PLCG1	5335	20514023	Direct
hsa-miR-200b	hsa-mir-200b	1	ZEB2	9839	20551052	Direct
hsa-miR-200b	hsa-mir-200b	1	SIP1	8487	20551052	Direct
hsa-miR-200b	hsa-mir-200b	1	ZEB1	6935	20668090	Direct
hsa-miR-200b	hsa-mir-200b	1	SIP1	8487	20668090	Direct
hsa-miR-200b	hsa-mir-200b	1	ZEB2	9839	20668090	Direct
hsa-miR-200b	hsa-mir-200b	1	RND3	390	20683643	Direct
hsa-miR-200b	hsa-mir-200b	1	SUZ12	23512	20832727	Direct
hsa-miR-200b	hsa-mir-200b	1	NFAT5	10725	20852262	Direct
hsa-miR-200b	hsa-mir-200b	1	ZEB1	6935	21079000	Direct
hsa-miR-200b	hsa-mir-200b	1	ZEB2	9839	21079000	Direct
hsa-miR-200b	hsa-mir-200b	1	ETS1	2113	21081489	Direct
hsa-miR-200b	hsa-mir-200b	1	ZEB2	9839	21292642	Direct
hsa-miR-200b	hsa-mir-200b	1	ZEB1	6935	21292642	Direct
hsa-miR-200b	hsa-mir-200b	1	VEGFA	7422	21357793	Direct
hsa-miR-200b	hsa-mir-200b	1	ZEB1	6935	21389093	Direct
hsa-miR-200b	hsa-mir-200b	1	ZEB2	9839	21389093	Direct
hsa-miR-200b	hsa-mir-200b	1	ZEB1	6935	21389977	Direct
hsa-miR-200b	hsa-mir-200b	1	E2F3	1871	22139708	Direct
hsa-miR-200b	hsa-mir-200b	1	ZEB1	6935	22247255	Direct
hsa-miR-200b	hsa-mir-200b	1	ZEB1	6935	22261924	Direct
hsa-miR-200b	hsa-mir-200b	1	ZEB2	9839	22261924	Direct
hsa-miR-200b	hsa-mir-200b	1	GATA2	2624	22499991	Direct
hsa-miR-200b	hsa-mir-200b	1	KDR	3791	22499991	Direct
hsa-miR-200b	hsa-mir-200b	1	VEGFA	7422	22904162	Direct
