# Supplementary material for: Expanding the horizons of microRNA bioinformatics
Source: RNA. 2018 Aug;24(8):1005–17. doi: 10.1261/rna.065565.118 (PMC6049505; doi:10.1261/rna.065565.118)
Supplement: Supplemental Material [file supp_065565.118_Supplemental_Table_S3.xlsx]

## Sheet: BinGO_miR-21
Supplemental Table S3: BinGO term enrichment for epithelial-to-mesenchymal transition.
Includes the full enrichment results of the BinGO analysis displayed in Figure 2. GO terms that were enriched based on 2 or fewer gene products have been removed.
File created with bingo (c) on 23-May-2017 at 12:20:24
Selected ontology file : go-basic10May2017.obo
Selected annotation file : gene_association_all.goa_human.168
Discarded evidence codes :
Overrepresentation
Selected statistical test : Hypergeometric test
Selected correction : Benjamini & Hochberg False Discovery Rate (FDR) correction
Selected significance level : 0.05
Testing option : Use whole annotation as reference set
The selected cluster :
Q8N1I0	Q9Y6W6	Q13873	O43670	P30405	P78543	Q5TAA0	Q08289	O60568	Q07869	P09493	P08047	Q9Y6X2	Q9UKU0	Q13126	O00712	Q13009	Q06413	Q3V6T2	O15528	Q5JSL3	O43609	P08294	Q9BXT8	Q14185	Q567U6	P43026	Q9BUN8	Q9UER7	P01584	P19793	Q13936	O60308	Q96HP0	P39687	O14727	Q53EL6	URS000039ED8D_9606	P01375	P78556	P02462	Q86W74	P48023	P36952	P35625	O95980	P51532	P60484	P51815	Q14240
No annotations were retrieved for the following entities:
Q86W74	Q9HAI6	Q5TAA0	O60308
GO-ID	p-value	corr p-value	x	n	X	N	Description	Genes in test set (UniProt and RNAcentral IDs)
60940	1.5469e-07	4.2518e-06	3	3	95	17511	epithelial to mesenchymal transition involved in cardiac fibroblast development	O43609|Q53EL6|URS000039ED8D_9606
60558	5.3295e-06	9.7292e-05	3	7	95	17511	regulation of calcidiol 1-monooxygenase activity	O15528|P01584|P01375
45906	5.3295e-06	9.7292e-05	3	7	95	17511	negative regulation of vasoconstriction	Q8N1I0|Q13873|Q9H7D0
1904996	8.4936e-06	0.00014045	3	8	95	17511	positive regulation of leukocyte adhesion to vascular endothelial cell	P05362|URS000039ED8D_9606|P01375
3056	1.269e-05	0.00019398	3	9	95	17511	regulation of vascular smooth muscle contraction	Q8N1I0|URS000039ED8D_9606|Q9H7D0
60556	1.269e-05	0.00019398	3	9	95	17511	regulation of vitamin D biosynthetic process	O15528|P01584|P01375
30656	3.2846e-05	0.00042971	3	12	95	17511	regulation of vitamin metabolic process	O15528|P01584|P01375
60389	4.2531e-05	0.00053539	3	13	95	17511	pathway-restricted SMAD protein phosphorylation	P37173|O15105|Q03167
1904683	5.3918e-05	0.00064952	3	14	95	17511	regulation of metalloendopeptidase activity	P35625|O95980|URS000039ED8D_9606
10888	9.9543e-05	0.0010144	3	17	95	17511	negative regulation of lipid storage	P37231|Q07869|P01375
21542	9.9543e-05	0.0010144	3	17	95	17511	dentate gyrus development	P60484|P78543|Q06413
1904994	0.00014074	0.0013581	3	19	95	17511	regulation of leukocyte adhesion to vascular endothelial cell	P05362|URS000039ED8D_9606|P01375
1905331	0.00014074	0.0013581	3	19	95	17511	negative regulation of morphogenesis of an epithelium	P60484|URS000039ED8D_9606|P01375
10869	0.00016492	0.0015464	3	20	95	17511	regulation of receptor biosynthetic process	P37231|Q07869|P61978
1905048	0.00019165	0.0017314	3	21	95	17511	regulation of metallopeptidase activity	P35625|O95980|URS000039ED8D_9606
70266	0.00019165	0.0017314	3	21	95	17511	necroptotic process	P30405|P48023|P01375
51043	0.00022104	0.0019331	3	22	95	17511	regulation of membrane protein ectodomain proteolysis	P35625|P01584|P01375
2437	0.00022104	0.0019331	3	22	95	17511	inflammatory response to antigenic stimulus	O95267|P05362|P01375
1904707	0.00028824	0.0023724	3	24	95	17511	positive regulation of vascular smooth muscle cell proliferation	P15428|URS000039ED8D_9606|P01375
1900117	0.00028824	0.0023724	3	24	95	17511	regulation of execution phase of apoptosis	Q8WZ73|O14727|Q13625
1782	0.00032626	0.002644	3	25	95	17511	B cell homeostasis	Q5JSL3|Q96BY6|Q06413
1904019	0.00041167	0.003207	3	27	95	17511	epithelial cell apoptotic process	Q13873|P37173|P01375
97300	0.00041167	0.003207	3	27	95	17511	programmed necrotic cell death	P30405|P48023|P01375
10259	0.00045926	0.0034664	3	28	95	17511	multicellular organism aging	P43246|P52701|Q9H3D4
1902893	0.00045926	0.0034664	3	28	95	17511	regulation of pri-miRNA transcription from RNA polymerase II promoter	O00712|Q07869|P51532
70265	0.00045926	0.0034664	3	28	95	17511	necrotic cell death	P30405|P48023|P01375
42771	0.00051024	0.0037729	3	29	95	17511	intrinsic apoptotic signaling pathway in response to DNA damage by p53 class mediator	P43246|Q9NS56|Q9H3D4
46685	0.00051024	0.0037729	3	29	95	17511	response to arsenic-containing substance	P30405|P60484|Q9UER7
46688	0.00051024	0.0037729	3	29	95	17511	response to copper ion	P08294|P05362|Q9UER7
61036	0.00056472	0.0041239	3	30	95	17511	positive regulation of cartilage development	Q13873|P43026|P35711
31663	0.00062277	0.0044165	3	31	95	17511	lipopolysaccharide-mediated signaling pathway	P51617|P01584|P01375
1893	0.00068451	0.0047614	3	32	95	17511	maternal placenta development	Q13873|O15528|P19793
1974	0.00068451	0.0047614	3	32	95	17511	blood vessel remodeling	Q13873|Q06413|P78504
35850	0.00068451	0.0047614	3	32	95	17511	epithelial cell differentiation involved in kidney development	Q06413|P78504|P80723
43491	0.00075001	0.0051174	3	33	95	17511	protein kinase B signaling	P60484|P01584|P01375
1903523	0.00075001	0.0051174	3	33	95	17511	negative regulation of blood circulation	Q8N1I0|Q13873|Q9H7D0
2714	0.00081937	0.0054099	3	34	95	17511	positive regulation of B cell mediated immunity	P43246|P52701|P01375
2891	0.00081937	0.0054099	3	34	95	17511	positive regulation of immunoglobulin mediated immune response	P43246|P52701|P01375
48645	0.00081937	0.0054099	3	34	95	17511	animal organ formation	P37173|Q06413|Q9H3D4
10464	0.00089268	0.00582	3	35	95	17511	regulation of mesenchymal cell proliferation	O00712|P37173|Q9H3D4
3197	0.0011371	0.0070356	3	38	95	17511	endocardial cushion development	Q13873|P37173|P78504
35136	0.0012271	0.0074776	3	39	95	17511	forelimb morphogenesis	Q13936|P43026|O95980
60421	0.0012271	0.0074776	3	39	95	17511	positive regulation of heart growth	Q06413|Q03167|P80723
45824	0.0012271	0.0074776	3	39	95	17511	negative regulation of innate immune response	P37231|Q9Y6W6|URS000039ED8D_9606
1905953	0.0013214	0.007855	3	40	95	17511	negative regulation of lipid localization	P37231|Q07869|P01375
2000351	0.0015234	0.0088959	3	42	95	17511	regulation of endothelial cell apoptotic process	P48023|P05362|Q53EL6
10718	0.0015234	0.0088959	3	42	95	17511	positive regulation of epithelial to mesenchymal transition	Q13009|P37173|URS000039ED8D_9606
10883	0.0015234	0.0088959	3	42	95	17511	regulation of lipid storage	P37231|Q07869|P01375
7159	0.0015234	0.0088959	3	42	95	17511	leukocyte cell-cell adhesion	P05362|P01584|P01375
34260	0.0016313	0.0093901	3	43	95	17511	negative regulation of GTPase activity	O43609|O43597|URS000039ED8D_9606
61005	0.0016313	0.0093901	3	43	95	17511	cell differentiation involved in kidney development	Q06413|P78504|P80723
51353	0.0017438	0.0098969	3	44	95	17511	positive regulation of oxidoreductase activity	O15528|P01584|P01375
97756	0.0017438	0.0098969	3	44	95	17511	negative regulation of blood vessel diameter	Q8N1I0|Q13873|Q9H7D0
1960	0.0018611	0.010274	3	45	95	17511	negative regulation of cytokine-mediated signaling pathway	P37231|Q8WZ73|URS000039ED8D_9606
50766	0.0019831	0.010849	3	46	95	17511	positive regulation of phagocytosis	P37231|P01584|P01375
2000514	0.0019831	0.010849	3	46	95	17511	regulation of CD4-positive, alpha-beta T cell activation	P37173|O15105|URS000039ED8D_9606
32330	0.0019831	0.010849	3	46	95	17511	regulation of chondrocyte differentiation	Q92896|P43026|P35711
2712	0.0021101	0.011406	3	47	95	17511	regulation of B cell mediated immunity	P43246|P52701|P01375
2889	0.0021101	0.011406	3	47	95	17511	regulation of immunoglobulin mediated immune response	P43246|P52701|P01375
70936	0.0021101	0.011406	3	47	95	17511	protein K48-linked ubiquitination	Q8WZ73|O95376|Q9NS56
60761	0.0023789	0.012524	3	49	95	17511	negative regulation of response to cytokine stimulus	P37231|Q8WZ73|URS000039ED8D_9606
60350	0.0025208	0.013034	3	50	95	17511	endochondral bone morphogenesis	Q13873|P37173|Q06413
46622	0.0026679	0.013556	3	51	95	17511	positive regulation of organ growth	Q06413|Q03167|P80723
60688	0.0028202	0.01425	3	52	95	17511	regulation of morphogenesis of a branching structure	P19793|Q9NQC3|P01375
72089	0.0028202	0.01425	3	52	95	17511	stem cell proliferation	Q96N67|O95376|P35711
32768	0.0029778	0.01458	3	53	95	17511	regulation of monooxygenase activity	O15528|P01584|P01375
32835	0.0029778	0.01458	3	53	95	17511	glomerulus development	Q06413|P78504|P80723
2260	0.0029778	0.01458	3	53	95	17511	lymphocyte homeostasis	Q5JSL3|Q96BY6|Q06413
2637	0.0031407	0.015275	3	54	95	17511	regulation of immunoglobulin production	P43246|P52701|P01375
50994	0.0034826	0.016497	3	56	95	17511	regulation of lipid catabolic process	Q07869|P01584|P01375
46637	0.0034826	0.016497	3	56	95	17511	regulation of alpha-beta T cell differentiation	P37173|O15105|URS000039ED8D_9606
42108	0.0042327	0.0192	3	60	95	17511	positive regulation of cytokine biosynthetic process	P78556|P01584|P01375
60393	0.0042327	0.0192	3	60	95	17511	regulation of pathway-restricted SMAD protein phosphorylation	Q13873|O15105|P43026
6940	0.0042327	0.0192	3	60	95	17511	regulation of smooth muscle contraction	Q8N1I0|URS000039ED8D_9606|Q9H7D0
60135	0.0044343	0.02004	3	61	95	17511	maternal process involved in female pregnancy	Q13873|O15528|P19793
10660	0.0046416	0.020805	3	62	95	17511	regulation of muscle cell apoptotic process	P60484|Q53EL6|URS000039ED8D_9606
60998	0.0046416	0.020805	3	62	95	17511	regulation of dendritic spine development	Q13009|P60484|Q06413
48709	0.0046416	0.020805	3	62	95	17511	oligodendrocyte differentiation	Q9Y6W6|P60484|P10909
32729	0.0046416	0.020805	3	62	95	17511	positive regulation of interferon-gamma production	O95267|P01584|P01375
7569	0.0050737	0.022327	3	64	95	17511	cell aging	P05362|Q53EL6|Q9H3D4
1903524	0.0055293	0.022627	3	66	95	17511	positive regulation of blood circulation	P09493|P05362|URS000039ED8D_9606
1904035	0.0055293	0.022627	3	66	95	17511	regulation of epithelial cell apoptotic process	P48023|P05362|Q53EL6
1776	0.005766	0.023179	3	67	95	17511	leukocyte homeostasis	Q5JSL3|Q96BY6|Q06413
21954	0.005766	0.023179	3	67	95	17511	central nervous system neuron development	O00712|P60484|P78543
30500	0.0060087	0.023917	3	68	95	17511	regulation of bone mineralization	Q13873|O15528|Q06413
32755	0.0060087	0.023917	3	68	95	17511	positive regulation of interleukin-6 production	Q99836|P01584|P01375
51148	0.0062574	0.024654	3	69	95	17511	negative regulation of muscle cell differentiation	Q53EL6|URS000039ED8D_9606|P01375
43507	0.0062574	0.024654	3	69	95	17511	positive regulation of JUN kinase activity	Q13009|Q9UER7|P01375
45682	0.0067732	0.026524	3	71	95	17511	regulation of epidermis development	O15528|Q9H3D4|P01375
46902	0.0070402	0.027218	3	72	95	17511	regulation of mitochondrial membrane permeability	P30405|Q13625|Q9H3D4
32481	0.0070402	0.027218	3	72	95	17511	positive regulation of type I interferon production	P51617|Q32MZ4|Q99836
6446	0.0073135	0.028095	3	73	95	17511	regulation of translational initiation	P19793|Q14240|P01375
43627	0.0081706	0.030393	3	76	95	17511	response to estrogen	P37231|O15528|P37173
70167	0.0081706	0.030393	3	76	95	17511	regulation of biomineral tissue development	Q13873|O15528|Q06413
21766	0.0081706	0.030393	3	76	95	17511	hippocampus development	P60484|P78543|Q06413
71260	0.0081706	0.030393	3	76	95	17511	cellular response to mechanical stimulus	O14763|Q99836|P01584
90559	0.0084689	0.031407	3	77	95	17511	regulation of membrane permeability	P30405|Q13625|Q9H3D4
46634	0.0084689	0.031407	3	77	95	17511	regulation of alpha-beta T cell activation	P37173|O15105|URS000039ED8D_9606
45833	0.0087736	0.032143	3	78	95	17511	negative regulation of lipid metabolic process	O15528|P01584|P01375
31100	0.0087736	0.032143	3	78	95	17511	animal organ regeneration	P37231|P37173|Q03167
32436	0.0087736	0.032143	3	78	95	17511	positive regulation of proteasomal ubiquitin-dependent protein catabolic process	O15105|O95376|P10909
48640	0.0090845	0.033216	3	79	95	17511	negative regulation of developmental growth	P60484|P37173|Q9NQC3
2000106	0.0094019	0.033967	3	80	95	17511	regulation of leukocyte apoptotic process	P60484|Q06413|Q8TCE9
61326	0.0094019	0.033967	3	80	95	17511	renal tubule development	P02462|Q06413|P78504
32092	0.0094019	0.033967	3	80	95	17511	positive regulation of protein binding	Q13009|Q06413|Q9BUN8
70252	0.010393	0.035789	3	83	95	17511	actin-mediated cell contraction	P09493|Q13936|Q08289
21782	0.011086	0.036555	3	85	95	17511	glial cell development	P60484|Q9P0K1|P10909
30510	0.011086	0.036555	3	85	95	17511	regulation of BMP signaling pathway	Q13873|O15105|P43026
48588	0.011086	0.036555	3	85	95	17511	developmental cell growth	Q13009|P37173|O95376
33273	0.011442	0.037516	3	86	95	17511	response to vitamin	P37231|O15528|Q06413
71347	0.011805	0.038448	3	87	95	17511	cellular response to interleukin-1	P78556|P51617|P05362
90630	0.012174	0.039257	3	88	95	17511	activation of GTPase activity	O95267|Q13009|Q96N67
1902850	0.012174	0.039257	3	88	95	17511	microtubule cytoskeleton organization involved in mitosis	O43670|O43609|O43597
2001243	0.012933	0.041254	3	90	95	17511	negative regulation of intrinsic apoptotic signaling pathway	P30405|URS000039ED8D_9606|P10909
30010	0.012933	0.041254	3	90	95	17511	establishment of cell polarity	O43609|Q96N67|O43597
42552	0.013322	0.042071	3	91	95	17511	myelination	P60484|Q9P0K1|P10909
2027	0.013322	0.042071	3	91	95	17511	regulation of heart rate	P09493|Q13936|Q08289
60021	0.013322	0.042071	3	91	95	17511	palate development	P37173|Q06413|Q03167
32649	0.013322	0.042071	3	91	95	17511	regulation of interferon-gamma production	O95267|P01584|P01375
33138	0.013718	0.043048	3	92	95	17511	positive regulation of peptidyl-serine phosphorylation	Q96N67|O43597|P01375
2065	0.013718	0.043048	3	92	95	17511	columnar/cuboidal epithelial cell differentiation	P19793|P78504|Q9H3D4
1901800	0.014121	0.044019	3	93	95	17511	positive regulation of proteasomal protein catabolic process	O15105|O95376|P10909
30183	0.01453	0.04514	3	94	95	17511	B cell differentiation	Q5JSL3|Q96BY6|P43246
8366	0.014946	0.046039	3	95	95	17511	axon ensheathment	P60484|Q9P0K1|P10909
14013	0.014946	0.046039	3	95	95	17511	regulation of gliogenesis	P37231|Q9Y6W6|Q13009
7272	0.014946	0.046039	3	95	95	17511	ensheathment of neurons	P60484|Q9P0K1|P10909
72009	0.015798	0.046996	3	97	95	17511	nephron epithelium development	Q06413|P78504|P80723
51817	0.016234	0.046996	3	98	95	17511	modification of morphology or physiology of other organism involved in symbiotic interaction	P08047|P19793|P51532
44773	0.016234	0.046996	3	98	95	17511	mitotic DNA damage checkpoint	P78543|P43246|Q9H3D4
42102	0.016676	0.048073	3	99	95	17511	positive regulation of T cell proliferation	P37173|URS000039ED8D_9606|P01584
35335	0.017126	0.049157	3	100	95	17511	peptidyl-tyrosine dephosphorylation	Q9Y6W6|P30304|P60484
30048	0.017126	0.049157	3	100	95	17511	actin filament-based movement	P09493|Q13936|Q08289
90100	0.017126	0.049157	3	100	95	17511	positive regulation of transmembrane receptor protein serine/threonine kinase signaling pathway	Q13873|Q03167|P43026
60935	8.1288e-10	5.2792e-08	4	4	95	17511	cardiac fibroblast cell differentiation	O43609|Q03167|Q53EL6|URS000039ED8D_9606
60936	8.1288e-10	5.2792e-08	4	4	95	17511	cardiac fibroblast cell development	O43609|Q03167|Q53EL6|URS000039ED8D_9606
60938	8.1288e-10	5.2792e-08	4	4	95	17511	epicardium-derived cardiac fibroblast cell differentiation	O43609|Q03167|Q53EL6|URS000039ED8D_9606
60939	8.1288e-10	5.2792e-08	4	4	95	17511	epicardium-derived cardiac fibroblast cell development	O43609|Q03167|Q53EL6|URS000039ED8D_9606
1904754	1.0599e-06	2.2952e-05	4	15	95	17511	positive regulation of vascular associated smooth muscle cell migration	Q8N1I0|Q96N67|URS000039ED8D_9606|Q9H7D0
8625	2.9483e-05	0.00039289	4	33	95	17511	extrinsic apoptotic signaling pathway via death domain receptors	P48023|O14763|Q9UER7|P01375
3179	3.7414e-05	0.00047906	4	35	95	17511	heart valve morphogenesis	Q13873|P37173|Q06413|P78504
14911	4.1916e-05	0.00052949	4	36	95	17511	positive regulation of smooth muscle cell migration	Q8N1I0|Q96N67|URS000039ED8D_9606|Q9H7D0
1904705	4.6803e-05	0.00058112	4	37	95	17511	regulation of vascular smooth muscle cell proliferation	P09493|P15428|URS000039ED8D_9606|P01375
1902042	5.2092e-05	0.00063296	4	38	95	17511	negative regulation of extrinsic apoptotic signaling pathway via death domain receptors	Q8WZ73|P48023|P05362|O14763
60412	5.2092e-05	0.00063296	4	38	95	17511	ventricular septum morphogenesis	Q13873|P37173|O15105|Q03167
45601	5.2092e-05	0.00063296	4	38	95	17511	regulation of endothelial cell differentiation	P78504|URS000039ED8D_9606|P01584|P01375
2312	5.7805e-05	0.00068724	4	39	95	17511	B cell activation involved in immune response	Q5JSL3|Q96BY6|P43246|P52701
3170	5.7805e-05	0.00068724	4	39	95	17511	heart valve development	Q13873|P37173|Q06413|P78504
30850	5.7805e-05	0.00068724	4	39	95	17511	prostate gland development	P60484|P36952|P19793|Q9H3D4
1901224	6.3962e-05	0.00074821	4	40	95	17511	positive regulation of NIK/NF-kappaB signaling	P51617|Q53EL6|O14763|P01375
60043	6.3962e-05	0.00074821	4	40	95	17511	regulation of cardiac muscle cell proliferation	P60484|P37173|Q06413|Q03167
1904407	7.7691e-05	0.00085132	4	42	95	17511	positive regulation of nitric oxide metabolic process	P05362|P01584|P01375|P10909
45429	7.7691e-05	0.00085132	4	42	95	17511	positive regulation of nitric oxide biosynthetic process	P05362|P01584|P01375|P10909
60425	9.3447e-05	0.00096389	4	44	95	17511	lung morphogenesis	O60568|O43609|P37173|O43597
55010	0.00012126	0.0012087	4	47	95	17511	ventricular cardiac muscle tissue morphogenesis	P09493|P19793|O15105|Q03167
1903428	0.00015464	0.0014714	4	50	95	17511	positive regulation of reactive oxygen species biosynthetic process	P05362|P01584|P01375|P10909
3229	0.00016711	0.0015548	4	51	95	17511	ventricular cardiac muscle tissue development	P09493|P19793|O15105|Q03167
55021	0.00022431	0.001957	4	55	95	17511	regulation of cardiac muscle tissue growth	P60484|P37173|Q06413|Q03167
45428	0.00025766	0.0022056	4	57	95	17511	regulation of nitric oxide biosynthetic process	P05362|P01584|P01375|P10909
97755	0.00025766	0.0022056	4	57	95	17511	positive regulation of blood vessel diameter	Q8N1I0|O60568|Q13873|Q9H7D0
45669	0.0002756	0.0023209	4	58	95	17511	positive regulation of osteoblast differentiation	Q13873|Q06413|P78504|Q9H3D4
48844	0.0002756	0.0023209	4	58	95	17511	artery morphogenesis	Q13873|P15428|O15105|P78504
55008	0.00037902	0.003013	4	63	95	17511	cardiac muscle tissue morphogenesis	P09493|P19793|O15105|Q03167
1902930	0.00040262	0.0031567	4	64	95	17511	regulation of alcohol biosynthetic process	O15528|P08047|P01584|P01375
3281	0.00040262	0.0031567	4	64	95	17511	ventricular septum development	Q13873|P37173|O15105|Q03167
50764	0.00047971	0.0036058	4	67	95	17511	regulation of phagocytosis	P37231|P60484|P01584|P01375
30512	0.00050759	0.0037729	4	68	95	17511	negative regulation of transforming growth factor beta receptor signaling pathway	P37173|Q92896|O15105|Q03167
1903845	0.00056678	0.0041239	4	70	95	17511	negative regulation of cellular response to transforming growth factor beta stimulus	P37173|Q92896|O15105|Q03167
45446	0.00056678	0.0041239	4	70	95	17511	endothelial cell differentiation	O60568|Q13873|P05362|P78504
1901216	0.00066453	0.0046761	4	73	95	17511	positive regulation of neuron death	Q13625|P48023|Q9UER7|P10909
60048	0.00069961	0.0048204	4	74	95	17511	cardiac muscle contraction	P09493|Q13936|Q08289|P46734
1903426	0.00077367	0.0052122	4	76	95	17511	regulation of reactive oxygen species biosynthetic process	P05362|P01584|P01375|P10909
60415	0.00077367	0.0052122	4	76	95	17511	muscle tissue morphogenesis	P09493|P19793|O15105|Q03167
45582	0.00077367	0.0052122	4	76	95	17511	positive regulation of T cell differentiation	Q9Y6W6|O95267|P37173|URS000039ED8D_9606
55024	0.00077367	0.0052122	4	76	95	17511	regulation of cardiac muscle tissue development	P60484|P37173|Q06413|Q03167
60840	0.0008949	0.0058241	4	79	95	17511	artery development	Q13873|P15428|O15105|P78504
50810	0.00098279	0.0062837	4	81	95	17511	regulation of steroid biosynthetic process	O15528|P08047|P01584|P01375
7254	0.00098279	0.0062837	4	81	95	17511	JNK cascade	Q9Y6W6|P51617|Q9UER7|P01375
48644	0.00098279	0.0062837	4	81	95	17511	muscle organ morphogenesis	P09493|P19793|O15105|Q03167
42058	0.0010289	0.0064875	4	82	95	17511	regulation of epidermal growth factor receptor signaling pathway	O43609|O43597|P48023|URS000039ED8D_9606
50673	0.0010766	0.0067296	4	83	95	17511	epithelial cell proliferation	Q13873|Q06413|Q9H3D4|P01375
45778	0.0010766	0.0067296	4	83	95	17511	positive regulation of ossification	Q13873|Q06413|P78504|Q9H3D4
60047	0.0011258	0.006989	4	84	95	17511	heart contraction	P09493|Q13936|Q08289|P46734
51341	0.0011765	0.0072422	4	85	95	17511	regulation of oxidoreductase activity	O15528|URS000039ED8D_9606|P01584|P01375
45621	0.0012827	0.0076627	4	87	95	17511	positive regulation of lymphocyte differentiation	Q9Y6W6|O95267|P37173|URS000039ED8D_9606
60349	0.0013383	0.0079425	4	88	95	17511	bone morphogenesis	Q13873|P37173|Q92896|Q06413
48771	0.0013955	0.0082685	4	89	95	17511	tissue remodeling	Q13873|Q06413|P43026|P78504
2573	0.0014544	0.008548	4	90	95	17511	myeloid leukocyte differentiation	P37231|P37173|Q06413|P01375
51897	0.0014544	0.008548	4	90	95	17511	positive regulation of protein kinase B signaling	O43597|Q9NQC3|URS000039ED8D_9606|P01375
3015	0.0015774	0.0091233	4	92	95	17511	heart process	P09493|Q13936|Q08289|P46734
42035	0.0018447	0.010258	4	96	95	17511	regulation of cytokine biosynthetic process	P78556|P01584|P01375|P46734
32368	0.002142	0.011544	4	100	95	17511	regulation of lipid transport	P37231|Q07869|P61978|P01584
17015	0.0022211	0.011745	4	101	95	17511	regulation of transforming growth factor beta receptor signaling pathway	P37173|Q92896|O15105|Q03167
51403	0.0022211	0.011745	4	101	95	17511	stress-activated MAPK cascade	Q9Y6W6|P51617|Q9UER7|P01375
1903844	0.0023855	0.012541	4	103	95	17511	regulation of cellular response to transforming growth factor beta stimulus	P37173|Q92896|O15105|Q03167
50729	0.0024708	0.012878	4	104	95	17511	positive regulation of inflammatory response	Q53EL6|URS000039ED8D_9606|P01584|P01375
19218	0.0025581	0.013091	4	105	95	17511	regulation of steroid metabolic process	O15528|P08047|P01584|P01375
31098	0.002739	0.013878	4	107	95	17511	stress-activated protein kinase signaling cascade	Q9Y6W6|P51617|Q9UER7|P01375
90101	0.002739	0.013878	4	107	95	17511	negative regulation of transmembrane receptor protein serine/threonine kinase signaling pathway	P37173|Q92896|O15105|Q03167
60560	0.0028327	0.014293	4	108	95	17511	developmental growth involved in morphogenesis	O43609|Q13009|P37173|O43597
6941	0.0031269	0.015247	4	111	95	17511	striated muscle contraction	P09493|Q13936|Q08289|P46734
2700	0.0032294	0.015623	4	112	95	17511	regulation of production of molecular mediator of immune response	O15105|P43246|P52701|P01375
70555	0.0032294	0.015623	4	112	95	17511	response to interleukin-1	P78556|P51617|P05362|Q99836
50728	0.0034413	0.016365	4	114	95	17511	negative regulation of inflammatory response	P37231|Q9Y6W6|Q07869|Q53EL6
34614	0.004012	0.018383	4	119	95	17511	cellular response to reactive oxygen species	P30405|P09493|P08294|P62745
32479	0.0041334	0.018891	4	120	95	17511	regulation of type I interferon production	P51617|Q32MZ4|Q99836|URS000039ED8D_9606
33135	0.0046437	0.020805	4	124	95	17511	regulation of peptidyl-serine phosphorylation	Q96N67|O43597|O15105|P01375
35113	0.0047776	0.021248	4	125	95	17511	embryonic appendage morphogenesis	Q13936|P43026|O95980|Q9H3D4
30326	0.0047776	0.021248	4	125	95	17511	embryonic limb morphogenesis	Q13936|P43026|O95980|Q9H3D4
45834	0.0050531	0.022327	4	127	95	17511	positive regulation of lipid metabolic process	P37231|Q07869|P01584|P01375
9411	0.0051948	0.022327	4	128	95	17511	response to UV	P30304|P43246|P52701|Q9H3D4
43401	0.0051948	0.022327	4	128	95	17511	steroid hormone mediated signaling pathway	P37231|Q07869|P19793|Q9UER7
16202	0.0051948	0.022327	4	128	95	17511	regulation of striated muscle tissue development	P60484|P37173|Q06413|Q03167
1901861	0.0054861	0.022526	4	130	95	17511	regulation of muscle tissue development	P60484|P37173|Q06413|Q03167
48754	0.0054861	0.022526	4	130	95	17511	branching morphogenesis of an epithelial tube	P02462|O43609|P37173|O43597
50671	0.0056358	0.023011	4	131	95	17511	positive regulation of lymphocyte proliferation	P37173|Q06413|URS000039ED8D_9606|P01584
32946	0.0057881	0.023216	4	132	95	17511	positive regulation of mononuclear cell proliferation	P37173|Q06413|URS000039ED8D_9606|P01584
51053	0.0057881	0.023216	4	132	95	17511	negative regulation of DNA metabolic process	P37231|Q13873|P43246|P52701
9749	0.0059432	0.023708	4	133	95	17511	response to glucose	P60484|P37173|Q06413|P05362
10770	0.0059432	0.023708	4	133	95	17511	positive regulation of cell morphogenesis involved in differentiation	Q13873|Q13009|Q14185|Q9H7D0
60041	0.0059432	0.023708	4	133	95	17511	retina development in camera-type eye	P02462|Q13873|P51532|Q9NS56
45766	0.0059432	0.023708	4	133	95	17511	positive regulation of angiogenesis	P37173|P62745|URS000039ED8D_9606|P01584
48634	0.0059432	0.023708	4	133	95	17511	regulation of muscle organ development	P60484|P37173|Q06413|Q03167
43524	0.0065913	0.025868	4	137	95	17511	negative regulation of neuron apoptotic process	P78543|Q06413|P43026|P43246
70665	0.0065913	0.025868	4	137	95	17511	positive regulation of leukocyte proliferation	P37173|Q06413|URS000039ED8D_9606|P01584
9746	0.0067604	0.026502	4	138	95	17511	response to hexose	P60484|P37173|Q06413|P05362
7093	0.0072847	0.028015	4	141	95	17511	mitotic cell cycle checkpoint	O43670|P78543|P43246|Q9H3D4
16049	0.0072847	0.028015	4	141	95	17511	cell growth	Q13009|P37173|Q03167|O95376
34284	0.0076488	0.028926	4	143	95	17511	response to monosaccharide	P60484|P37173|Q06413|P05362
1890	0.0078353	0.029569	4	144	95	17511	placenta development	P37231|Q13873|O15528|P19793
35107	0.0080247	0.030089	4	145	95	17511	appendage morphogenesis	Q13936|P43026|O95980|Q9H3D4
35108	0.0080247	0.030089	4	145	95	17511	limb morphogenesis	Q13936|P43026|O95980|Q9H3D4
10212	0.0082171	0.030535	4	146	95	17511	response to ionizing radiation	P62745|P05362|P43246|Q9H3D4
2673	0.0090171	0.033002	4	150	95	17511	regulation of acute inflammatory response	P37231|P01584|P01375|P10909
50770	0.0092247	0.033694	4	151	95	17511	regulation of axonogenesis	Q13873|Q13009|P60484|Q9NQC3
51099	0.0094354	0.033984	4	152	95	17511	positive regulation of binding	P37231|Q13009|Q06413|Q9BUN8
2001242	0.0094354	0.033984	4	152	95	17511	regulation of intrinsic apoptotic signaling pathway	P30405|P61978|URS000039ED8D_9606|P10909
1904018	0.0094354	0.033984	4	152	95	17511	positive regulation of vasculature development	P37173|P62745|URS000039ED8D_9606|P01584
1903034	0.011474	0.037516	4	161	95	17511	regulation of response to wounding	P60484|P37173|P00750|URS000039ED8D_9606
21543	0.011717	0.038264	4	162	95	17511	pallium development	P60484|P78543|Q06413|Q9NQC3
50679	0.012212	0.039257	4	164	95	17511	positive regulation of epithelial cell proliferation	Q13873|Q9NQC3|URS000039ED8D_9606|Q9H3D4
46890	0.012465	0.039953	4	165	95	17511	regulation of lipid biosynthetic process	O15528|P08047|P01584|P01375
9755	0.012721	0.040702	4	166	95	17511	hormone-mediated signaling pathway	P37231|Q07869|P19793|Q9UER7
60348	0.012721	0.040702	4	166	95	17511	bone development	Q13873|P37173|Q92896|Q06413
10822	0.013778	0.043048	4	170	95	17511	positive regulation of mitochondrion organization	P30405|Q13625|O95376|Q9H3D4
8217	0.014327	0.044585	4	172	95	17511	regulation of blood pressure	P37231|Q13873|Q07869|P09493
2064	0.015466	0.046996	4	176	95	17511	epithelial cell development	O60568|P05362|P78504|Q9H3D4
1903052	0.015466	0.046996	4	176	95	17511	positive regulation of proteolysis involved in cellular protein catabolic process	P60484|O15105|O95376|P10909
71456	0.01666	0.048065	4	180	95	17511	cellular response to hypoxia	P60484|P51617|P05362|P40337
302	0.017279	0.049496	4	182	95	17511	response to reactive oxygen species	P30405|P09493|P08294|P62745
1904752	1.0344e-07	3.1101e-06	5	22	95	17511	regulation of vascular associated smooth muscle cell migration	Q8N1I0|Q96N67|P09493|URS000039ED8D_9606|Q9H7D0
60317	3.7625e-07	9.1864e-06	5	28	95	17511	cardiac epithelial to mesenchymal transition	O43609|Q03167|Q53EL6|Q9NQC3|URS000039ED8D_9606
7566	3.067e-06	5.9204e-05	5	42	95	17511	embryo implantation	P37173|P19793|O95980|URS000039ED8D_9606|P01584
1901222	1.2971e-05	0.00019662	5	56	95	17511	regulation of NIK/NF-kappaB signaling	P51617|Q53EL6|O14763|URS000039ED8D_9606|P01375
72332	1.4158e-05	0.00021336	5	57	95	17511	intrinsic apoptotic signaling pathway by p53 class mediator	Q13625|Q8N9B5|P43246|Q9NS56|Q9H3D4
55006	1.6784e-05	0.00024821	5	59	95	17511	cardiac cell development	O43609|Q03167|Q53EL6|P78504|URS000039ED8D_9606
19229	1.8232e-05	0.00026531	5	60	95	17511	regulation of vasoconstriction	Q8N1I0|Q13873|P05362|URS000039ED8D_9606|Q9H7D0
70373	1.8232e-05	0.00026531	5	60	95	17511	negative regulation of ERK1 and ERK2 cascade	O43609|P60484|O43597|P35625|URS000039ED8D_9606
60420	1.9775e-05	0.00028662	5	61	95	17511	regulation of heart growth	P60484|P37173|Q06413|Q03167|P80723
8630	2.3165e-05	0.00032664	5	63	95	17511	intrinsic apoptotic signaling pathway in response to DNA damage	P43246|P52701|Q9NS56|Q9H3D4|P01375
60411	2.3165e-05	0.00032664	5	63	95	17511	cardiac septum morphogenesis	Q13873|P37173|O15105|Q03167|P78504
61035	2.5021e-05	0.00034611	5	64	95	17511	regulation of cartilage development	Q13873|Q92896|P43026|URS000039ED8D_9606|P35711
14910	2.5021e-05	0.00034611	5	64	95	17511	regulation of smooth muscle cell migration	Q8N1I0|Q96N67|P09493|URS000039ED8D_9606|Q9H7D0
1837	3.3628e-05	0.00043537	5	68	95	17511	epithelial to mesenchymal transition	O43609|Q03167|Q53EL6|Q9NQC3|URS000039ED8D_9606
3151	3.3628e-05	0.00043537	5	68	95	17511	outflow tract morphogenesis	Q13873|P37173|Q06413|Q03167|P78504
43407	4.1468e-05	0.00052564	5	71	95	17511	negative regulation of MAP kinase activity	Q9Y6W6|O43609|O43597|Q53EL6|P01584
2708	5.7598e-05	0.00068724	5	76	95	17511	positive regulation of lymphocyte mediated immunity	O95267|P43246|P52701|P01584|P01375
35265	6.937e-05	0.00078132	5	79	95	17511	organ growth	P60484|P37173|O43597|P19793|Q03167
10717	6.937e-05	0.00078132	5	79	95	17511	regulation of epithelial to mesenchymal transition	Q13009|P60484|P37173|O15105|URS000039ED8D_9606
2824	6.937e-05	0.00078132	5	79	95	17511	positive regulation of adaptive immune response based on somatic recombination of immune receptors built from immunoglobulin superfamily domains	P43246|P52701|URS000039ED8D_9606|P01584|P01375
48661	6.937e-05	0.00078132	5	79	95	17511	positive regulation of smooth muscle cell proliferation	P51617|P37173|P15428|URS000039ED8D_9606|P01375
6919	8.2915e-05	0.00090043	5	82	95	17511	activation of cysteine-type endopeptidase activity involved in apoptotic process	P37231|O14727|P48023|O14763|P01375
2821	8.7854e-05	0.00092374	5	83	95	17511	positive regulation of adaptive immune response	P43246|P52701|URS000039ED8D_9606|P01584|P01375
43506	9.3017e-05	0.00096389	5	84	95	17511	regulation of JUN kinase activity	Q9Y6W6|Q13009|Q53EL6|Q9UER7|P01375
2000379	0.00011604	0.0011629	5	88	95	17511	positive regulation of reactive oxygen species metabolic process	P37173|P05362|P01584|P01375|P10909
2705	0.00012907	0.001276	5	90	95	17511	positive regulation of leukocyte mediated immunity	O95267|P43246|P52701|P01584|P01375
30509	0.000136	0.0013264	5	91	95	17511	BMP signaling pathway	Q13873|O15105|Q03167|Q53EL6|URS000039ED8D_9606
97191	0.000136	0.0013264	5	91	95	17511	extrinsic apoptotic signaling pathway	P48023|O14763|Q9UER7|P01584|P01375
46620	0.0001432	0.0013782	5	92	95	17511	regulation of organ growth	P60484|P37173|Q06413|Q03167|P80723
1901184	0.00016657	0.0015538	5	95	95	17511	regulation of ERBB signaling pathway	O43609|O43597|P48023|Q9NQC3|URS000039ED8D_9606
22612	0.00016657	0.0015538	5	95	95	17511	gland morphogenesis	O00712|P37173|P36952|Q9H3D4|P01375
3279	0.00017498	0.0015994	5	96	95	17511	cardiac septum development	Q13873|P37173|O15105|Q03167|P78504
2285	0.00021188	0.0018764	5	100	95	17511	lymphocyte activation involved in immune response	Q5JSL3|Q96BY6|P05362|P43246|P52701
71773	0.00026602	0.0022559	5	105	95	17511	cellular response to BMP stimulus	Q13873|O15105|Q03167|Q53EL6|URS000039ED8D_9606
71772	0.00026602	0.0022559	5	105	95	17511	response to BMP	Q13873|O15105|Q03167|Q53EL6|URS000039ED8D_9606
2000134	0.00027801	0.0023358	5	106	95	17511	negative regulation of G1/S transition of mitotic cell cycle	P60484|P78543|P51532|URS000039ED8D_9606|Q9H3D4
45667	0.00033008	0.0026626	5	110	95	17511	regulation of osteoblast differentiation	Q13873|Q06413|P78504|Q9H3D4|P01375
1902807	0.00034419	0.0027641	5	111	95	17511	negative regulation of cell cycle G1/S phase transition	P60484|P78543|P51532|URS000039ED8D_9606|Q9H3D4
45598	0.00038924	0.0030717	5	114	95	17511	regulation of fat cell differentiation	P37231|Q9Y6W6|P78504|URS000039ED8D_9606|P01375
45807	0.00038924	0.0030717	5	114	95	17511	positive regulation of endocytosis	P37231|P61978|P01584|P01375|P10909
43280	0.00043861	0.0033452	5	117	95	17511	positive regulation of cysteine-type endopeptidase activity involved in apoptotic process	P37231|O14727|P48023|O14763|P01375
46330	0.00049257	0.0036796	5	120	95	17511	positive regulation of JNK cascade	O95267|Q13009|Q9UER7|P01584|P01375
45580	0.00055138	0.0040524	5	123	95	17511	regulation of T cell differentiation	Q9Y6W6|O95267|P37173|O15105|URS000039ED8D_9606
50777	0.00057211	0.0041504	5	124	95	17511	negative regulation of immune response	P37231|Q9Y6W6|O15105|URS000039ED8D_9606|P01375
2001056	0.00061532	0.0043807	5	126	95	17511	positive regulation of cysteine-type endopeptidase activity	P37231|O14727|P48023|O14763|P01375
1905952	0.00066093	0.0046598	5	128	95	17511	regulation of lipid localization	P37231|Q07869|P61978|P01584|P01375
72073	0.00066093	0.0046598	5	128	95	17511	kidney epithelium development	O43609|Q06413|O15105|P78504|P80723
1902107	0.00081305	0.005406	5	134	95	17511	positive regulation of leukocyte differentiation	Q9Y6W6|O95267|P37173|URS000039ED8D_9606|P01375
42113	0.00092805	0.0060182	5	138	95	17511	B cell activation	Q5JSL3|Q96BY6|Q06413|P43246|P52701
51896	0.00098989	0.0063179	5	140	95	17511	regulation of protein kinase B signaling	P60484|O43597|Q9NQC3|URS000039ED8D_9606|P01375
32874	0.0010219	0.0064599	5	141	95	17511	positive regulation of stress-activated MAPK cascade	O95267|Q13009|Q9UER7|P01584|P01375
70304	0.0010547	0.0066387	5	142	95	17511	positive regulation of stress-activated protein kinase signaling cascade	O95267|Q13009|Q9UER7|P01584|P01375
43279	0.0010883	0.0067797	5	143	95	17511	response to alkaloid	P37231|Q13009|Q07869|P05362|P01375
187	0.0011939	0.0073119	5	146	95	17511	activation of MAPK activity	P51617|Q9UER7|P01584|P01375|P46734
10001	0.0011939	0.0073119	5	146	95	17511	glial cell differentiation	O00712|Q9Y6W6|P60484|Q9P0K1|P10909
45619	0.0012683	0.0076354	5	148	95	17511	regulation of lymphocyte differentiation	Q9Y6W6|O95267|P37173|O15105|URS000039ED8D_9606
1959	0.0013068	0.0077808	5	149	95	17511	regulation of cytokine-mediated signaling pathway	P37231|Q8WZ73|P51617|URS000039ED8D_9606|P01375
61138	0.0016931	0.0096695	5	158	95	17511	morphogenesis of a branching epithelium	P02462|O43609|P37173|O43597|Q9H3D4
2000045	0.0017892	0.010107	5	160	95	17511	regulation of G1/S transition of mitotic cell cycle	P60484|P78543|P51532|URS000039ED8D_9606|Q9H3D4
30308	0.0017892	0.010107	5	160	95	17511	negative regulation of cell growth	P37231|Q13873|O15528|Q9NQC3|P51532
9743	0.0019409	0.010666	5	163	95	17511	response to carbohydrate	P60484|P37173|Q06413|P05362|P01584
31348	0.0019934	0.010873	5	164	95	17511	negative regulation of defense response	P37231|Q9Y6W6|Q07869|Q53EL6|URS000039ED8D_9606
48639	0.0019934	0.010873	5	164	95	17511	positive regulation of developmental growth	Q13873|P37173|Q06413|Q03167|P80723
1763	0.0021574	0.011587	5	167	95	17511	morphogenesis of a branching structure	P02462|O43609|P37173|O43597|Q9H3D4
60173	0.002331	0.01229	5	170	95	17511	limb development	Q13873|Q13936|P43026|O95980|Q9H3D4
48736	0.002331	0.01229	5	170	95	17511	appendage development	Q13873|Q13936|P43026|O95980|Q9H3D4
1902806	0.002578	0.013136	5	174	95	17511	regulation of cell cycle G1/S phase transition	P60484|P78543|P51532|URS000039ED8D_9606|Q9H3D4
30522	0.002578	0.013136	5	174	95	17511	intracellular receptor signaling pathway	P37231|Q07869|P51617|P19793|Q9UER7
1905330	0.0030553	0.01492	5	181	95	17511	regulation of morphogenesis of an epithelium	Q13009|P60484|P19793|URS000039ED8D_9606|P01375
31398	0.0030553	0.01492	5	181	95	17511	positive regulation of protein ubiquitination	P60484|O15105|Q9BUN8|Q9NS56|P10909
43393	0.0032027	0.015535	5	183	95	17511	regulation of protein binding	Q13009|Q07869|Q06413|Q03167|Q9BUN8
30099	0.0032027	0.015535	5	183	95	17511	myeloid cell differentiation	P37231|P37173|Q06413|Q03167|P01375
1901215	0.0033551	0.015976	5	185	95	17511	negative regulation of neuron death	Q07869|P78543|Q06413|P43026|P43246
71383	0.0038438	0.017708	5	191	95	17511	cellular response to steroid hormone stimulus	P37231|Q07869|P19793|P05362|Q9UER7
71453	0.0042883	0.019428	5	196	95	17511	cellular response to oxygen levels	P37231|P60484|P51617|P05362|P40337
32868	0.0055034	0.022572	5	208	95	17511	response to insulin	P37231|Q07869|P60484|P08047|P05362
9895	0.0057274	0.023074	5	210	95	17511	negative regulation of catabolic process	Q07869|P35625|URS000039ED8D_9606|P01584|P01375
50870	0.0072078	0.027777	5	222	95	17511	positive regulation of T cell activation	Q9Y6W6|O95267|P37173|URS000039ED8D_9606|P01584
32409	0.0072078	0.027777	5	222	95	17511	regulation of transporter activity	P37231|P30405|P60484|Q06413|Q08289
10821	0.0073421	0.028146	5	223	95	17511	regulation of mitochondrion organization	P30405|Q13625|O95376|Q9H3D4|P10909
2449	0.007616	0.028831	5	225	95	17511	lymphocyte mediated immunity	P05362|P43246|P78504|P52701|P10909
21537	0.0092511	0.033757	5	236	95	17511	telencephalon development	O00712|P60484|P78543|Q06413|Q9NQC3
45765	0.010758	0.035789	5	245	95	17511	regulation of angiogenesis	P37173|P48023|P62745|URS000039ED8D_9606|P01584
45927	0.011295	0.037154	5	248	95	17511	positive regulation of growth	Q13873|P37173|Q06413|Q03167|P80723
50792	0.015354	0.046996	5	268	95	17511	regulation of viral process	P08047|P51532|Q9BUN8|P01584|P01375
1902041	7.7672e-07	1.7884e-05	6	59	95	17511	regulation of extrinsic apoptotic signaling pathway via death domain receptors	Q8WZ73|P60484|P48023|P05362|O14763|P35625
2062	1.046e-06	2.2786e-05	6	62	95	17511	chondrocyte differentiation	O00712|Q13873|P37173|Q06413|Q15582|P43026
3158	7.2057e-06	0.00012483	6	86	95	17511	endothelium development	O60568|Q13873|P62745|P05362|P78504|URS000039ED8D_9606
7179	1.2052e-05	0.00018796	6	94	95	17511	transforming growth factor beta receptor signaling pathway	P37173|P15428|O15105|Q03167|P43026|URS000039ED8D_9606
2001237	2.1504e-05	0.000308	6	104	95	17511	negative regulation of extrinsic apoptotic signaling pathway	Q8WZ73|P48023|P05362|O14763|P01584|P01375
10634	3.8014e-05	0.00048355	6	115	95	17511	positive regulation of epithelial cell migration	Q13873|P37173|P62745|Q14185|Q9NQC3|Q9H7D0
2706	4.6074e-05	0.00057601	6	119	95	17511	regulation of lymphocyte mediated immunity	O95267|O15105|P43246|P52701|P01584|P01375
71901	6.0678e-05	0.00071671	6	125	95	17511	negative regulation of protein serine/threonine kinase activity	Q9Y6W6|O43609|P60484|O43597|Q53EL6|P01584
35296	6.9251e-05	0.00078132	6	128	95	17511	regulation of tube diameter	Q8N1I0|O60568|Q13873|P05362|URS000039ED8D_9606|Q9H7D0
97746	6.9251e-05	0.00078132	6	128	95	17511	regulation of blood vessel diameter	Q8N1I0|O60568|Q13873|P05362|URS000039ED8D_9606|Q9H7D0
72331	7.5485e-05	0.00083724	6	130	95	17511	signal transduction by p53 class mediator	Q13625|P78543|Q8N9B5|P43246|Q9NS56|Q9H3D4
90288	8.9295e-05	0.00093349	6	134	95	17511	negative regulation of cellular response to growth factor stimulus	O43609|P37173|O43597|Q92896|O15105|Q03167
30856	9.3044e-05	0.00096389	6	135	95	17511	regulation of epithelial cell differentiation	O15528|P78504|URS000039ED8D_9606|Q9H3D4|P01584|P01375
50880	9.6917e-05	0.00099319	6	136	95	17511	regulation of blood vessel size	Q8N1I0|O60568|Q13873|P05362|URS000039ED8D_9606|Q9H7D0
35150	0.00010092	0.0010227	6	137	95	17511	regulation of tube size	Q8N1I0|O60568|Q13873|P05362|URS000039ED8D_9606|Q9H7D0
10950	0.00013787	0.0013411	6	145	95	17511	positive regulation of endopeptidase activity	P37231|O14727|P48023|O14763|URS000039ED8D_9606|P01375
50821	0.0001486	0.0014264	6	147	95	17511	protein stabilization	O43670|P60484|O15105|Q9NQC3|P40337|P10909
51216	0.00015998	0.0015157	6	149	95	17511	cartilage development	O00712|Q13873|P37173|Q06413|Q15582|P43026
60759	0.00019833	0.0017771	6	155	95	17511	regulation of response to cytokine stimulus	P37231|Q8WZ73|P51617|Q8IXQ6|URS000039ED8D_9606|P01375
6937	0.00019833	0.0017771	6	155	95	17511	regulation of muscle contraction	Q8N1I0|P09493|O15105|Q13936|URS000039ED8D_9606|Q9H7D0
48738	0.00020537	0.0018312	6	156	95	17511	cardiac muscle tissue development	P60484|P09493|Q06413|P19793|O15105|Q03167
2703	0.0002126	0.0018773	6	157	95	17511	regulation of leukocyte mediated immunity	O95267|O15105|P43246|P52701|P01584|P01375
3018	0.00022004	0.0019331	6	158	95	17511	vascular process in circulatory system	Q8N1I0|O60568|Q13873|P05362|URS000039ED8D_9606|Q9H7D0
2000377	0.00025186	0.0021713	6	162	95	17511	regulation of reactive oxygen species metabolic process	P37173|P05362|URS000039ED8D_9606|P01584|P01375|P10909
10952	0.00026036	0.0022234	6	163	95	17511	positive regulation of peptidase activity	P37231|O14727|P48023|O14763|URS000039ED8D_9606|P01375
2699	0.0002872	0.0023724	6	166	95	17511	positive regulation of immune effector process	O95267|P43246|P52701|URS000039ED8D_9606|P01584|P01375
7584	0.00029661	0.0024358	6	167	95	17511	response to nutrient	P37231|O15528|O14727|P60484|P37173|Q06413
1903708	0.00030627	0.0025038	6	168	95	17511	positive regulation of hemopoiesis	Q9Y6W6|O95267|P37173|P78504|URS000039ED8D_9606|P01375
30324	0.00030627	0.0025038	6	168	95	17511	lung development	O60568|O00712|Q13873|O43609|P37173|O43597
50796	0.00031617	0.0025732	6	169	95	17511	regulation of insulin secretion	Q13009|Q13936|P29966|Q9NX95|P01584|P01375
1901796	0.00032632	0.002644	6	170	95	17511	regulation of signal transduction by p53 class mediator	Q8WZ73|Q13625|Q8N9B5|P61978|URS000039ED8D_9606|Q9H3D4
30323	0.00034739	0.0027837	6	172	95	17511	respiratory tube development	O60568|O00712|Q13873|O43609|P37173|O43597
43123	0.00044254	0.0033681	6	180	95	17511	positive regulation of I-kappaB kinase/NF-kappaB signaling	P51617|P48023|O14763|Q99836|P01584|P01375
30278	0.00048305	0.0036233	6	183	95	17511	regulation of ossification	Q13873|O15528|Q06413|P78504|Q9H3D4|P01375
42063	0.00055692	0.0040766	6	188	95	17511	gliogenesis	O00712|Q9Y6W6|P60484|Q9NQC3|Q9P0K1|P10909
97305	0.0005727	0.0041504	6	189	95	17511	response to alcohol	P37231|P60484|P37173|P15428|Q03167|P05362
61448	0.0006748	0.0047392	6	195	95	17511	connective tissue development	O00712|Q13873|P37173|Q06413|Q15582|P43026
43523	0.0006931	0.0047937	6	196	95	17511	regulation of neuron apoptotic process	P78543|P48023|Q06413|P43026|P43246|Q9H3D4
1903322	0.0006931	0.0047937	6	196	95	17511	positive regulation of protein modification by small protein conjugation or removal	P60484|O15105|Q9Y6X2|Q9BUN8|Q9NS56|P10909
90276	0.00073086	0.0050168	6	198	95	17511	regulation of peptide hormone secretion	Q13009|Q13936|P29966|Q9NX95|P01584|P01375
1901991	0.00083225	0.0054554	6	203	95	17511	negative regulation of mitotic cell cycle phase transition	O43670|P60484|P78543|P51532|URS000039ED8D_9606|Q9H3D4
30100	0.0009679	0.0062323	6	209	95	17511	regulation of endocytosis	P37231|P60484|P61978|P01584|P01375|P10909
1901988	0.0010674	0.0066951	6	213	95	17511	negative regulation of cell cycle phase transition	O43670|P60484|P78543|P51532|URS000039ED8D_9606|Q9H3D4
90092	0.0010674	0.0066951	6	213	95	17511	regulation of transmembrane receptor protein serine/threonine kinase signaling pathway	Q13873|P37173|Q92896|O15105|Q03167|P43026
90257	0.0014135	0.0083477	6	225	95	17511	regulation of muscle system process	Q8N1I0|P09493|O15105|Q13936|URS000039ED8D_9606|Q9H7D0
45165	0.0014135	0.0083477	6	225	95	17511	cell fate commitment	P37231|Q96N67|O43597|Q06413|P78504|P35711
2460	0.0016879	0.0096695	6	233	95	17511	adaptive immune response based on somatic recombination of immune receptors built from immunoglobulin superfamily domains	Q06413|P05362|P43246|P78504|P52701|P10909
30336	0.0017624	0.009987	6	235	95	17511	negative regulation of cell migration	P60484|P09493|P62745|O15105|O95980|URS000039ED8D_9606
43122	0.0018394	0.010258	6	237	95	17511	regulation of I-kappaB kinase/NF-kappaB signaling	P51617|P48023|O14763|Q99836|P01584|P01375
7162	0.0020011	0.010898	6	241	95	17511	negative regulation of cell adhesion	Q07869|P60484|Q15582|O15105|URS000039ED8D_9606|Q9P0K1
6469	0.0020858	0.011326	6	243	95	17511	negative regulation of protein kinase activity	Q9Y6W6|O43609|P60484|O43597|Q53EL6|P01584
1902105	0.0021292	0.011493	6	244	95	17511	regulation of leukocyte differentiation	Q9Y6W6|O95267|P37173|O15105|URS000039ED8D_9606|P01375
2000146	0.002404	0.012584	6	250	95	17511	negative regulation of cell motility	P60484|P09493|P62745|O15105|O95980|URS000039ED8D_9606
1822	0.002404	0.012584	6	250	95	17511	kidney development	O43609|Q06413|P15428|O15105|P78504|P80723
46883	0.002404	0.012584	6	250	95	17511	regulation of hormone secretion	Q13009|Q13936|P29966|Q9NX95|P01584|P01375
10769	0.0024523	0.0128	6	251	95	17511	regulation of cell morphogenesis involved in differentiation	Q13873|Q13009|P60484|Q14185|Q9NQC3|Q9H7D0
31396	0.0028653	0.014416	6	259	95	17511	regulation of protein ubiquitination	P60484|O15105|Q9BUN8|Q9UER7|Q9NS56|P10909
33673	0.0029204	0.014416	6	260	95	17511	negative regulation of kinase activity	Q9Y6W6|O43609|P60484|O43597|Q53EL6|P01584
45732	0.0029762	0.01458	6	261	95	17511	positive regulation of protein catabolic process	P60484|O15105|O95376|P01584|P01375|P10909
32102	0.0033284	0.01587	6	267	95	17511	negative regulation of response to external stimulus	P37231|Q9Y6W6|Q07869|P60484|Q53EL6|P00750
1904062	0.0034525	0.016397	6	269	95	17511	regulation of cation transmembrane transport	P30405|P60484|Q06413|Q13936|Q08289|URS000039ED8D_9606
71496	0.003645	0.017154	6	272	95	17511	cellular response to external stimulus	P37231|Q13873|P05362|O14763|Q99836|P01584
1901342	0.0038453	0.017708	6	275	95	17511	regulation of vasculature development	P37173|P48023|P62745|Q53EL6|URS000039ED8D_9606|P01584
10948	0.0039139	0.018001	6	276	95	17511	negative regulation of cell cycle process	O43670|P60484|P78543|P51532|URS000039ED8D_9606|Q9H3D4
10876	0.0039834	0.018274	6	277	95	17511	lipid localization	P37231|Q07869|P19793|P01584|P01375|P10909
40013	0.0040538	0.01855	6	278	95	17511	negative regulation of locomotion	P60484|P09493|P62745|O15105|O95980|URS000039ED8D_9606
1525	0.0048094	0.021363	6	288	95	17511	angiogenesis	P02462|P60484|P37173|P62745|Q15582|P78504
7596	0.005224	0.022327	6	293	95	17511	blood coagulation	Q5JSL3|P62745|Q14185|Q9BZ29|P00750|Q96HP0
32956	0.0053969	0.022327	6	295	95	17511	regulation of actin cytoskeleton organization	P09493|Q8N9B5|Q06413|P05362|URS000039ED8D_9606|Q3V6T2
50817	0.0053969	0.022327	6	295	95	17511	coagulation	Q5JSL3|P62745|Q14185|Q9BZ29|P00750|Q96HP0
1902903	0.0053969	0.022327	6	295	95	17511	regulation of supramolecular fiber organization	P09493|Q8N9B5|Q06413|P05362|URS000039ED8D_9606|P10909
7599	0.0056642	0.023066	6	298	95	17511	hemostasis	Q5JSL3|P62745|Q14185|Q9BZ29|P00750|Q96HP0
10038	0.0075876	0.028754	6	317	95	17511	response to metal ion	P30405|P60484|P08294|Q06413|P05362|Q9UER7
50863	0.0077004	0.02909	6	318	95	17511	regulation of T cell activation	Q9Y6W6|O95267|P37173|O15105|URS000039ED8D_9606|P01584
51098	0.0080461	0.030089	6	321	95	17511	regulation of binding	P37231|Q13009|Q07869|Q06413|Q03167|Q9BUN8
45861	0.008647	0.031957	6	326	95	17511	negative regulation of proteolysis	Q8WZ73|P36952|Q92896|P35625|P00750|O95980
1901990	0.01036	0.035789	6	339	95	17511	regulation of mitotic cell cycle phase transition	O43670|P60484|P78543|P51532|URS000039ED8D_9606|Q9H3D4
46649	0.012301	0.039464	6	352	95	17511	lymphocyte activation	Q5JSL3|Q96BY6|Q06413|P05362|P43246|P52701
50900	0.013279	0.042071	6	358	95	17511	leukocyte migration	P78556|Q92896|P05362|O14763|P01584|P01375
43434	0.01431	0.044572	6	364	95	17511	response to peptide hormone	P37231|Q07869|P60484|P78543|P08047|P05362
97435	0.015211	0.046801	6	369	95	17511	supramolecular fiber organization	O60568|O43670|P09493|Q8N9B5|P29966|Q3V6T2
3208	1.2218e-07	3.5e-06	7	72	95	17511	cardiac ventricle morphogenesis	P37173|P09493|Q06413|P19793|O15105|Q03167|P78504
35051	1.9738e-06	3.9893e-05	7	108	95	17511	cardiocyte differentiation	O43609|Q06413|P19793|Q03167|Q53EL6|P78504|URS000039ED8D_9606
50680	3.9946e-06	7.4633e-05	7	120	95	17511	negative regulation of epithelial cell proliferation	O00712|P60484|Q06413|Q03167|P43026|URS000039ED8D_9606|P01375
2822	4.4586e-06	8.2337e-05	7	122	95	17511	regulation of adaptive immune response based on somatic recombination of immune receptors built from immunoglobulin superfamily domains	Q06413|O15105|P43246|P52701|URS000039ED8D_9606|P01584|P01375
48660	5.8185e-06	0.00010427	7	127	95	17511	regulation of smooth muscle cell proliferation	P37231|P51617|P37173|P09493|P15428|URS000039ED8D_9606|P01375
48762	7.507e-06	0.00012723	7	132	95	17511	mesenchymal cell differentiation	O43609|Q06413|Q03167|Q53EL6|Q9NQC3|P78504|URS000039ED8D_9606
51092	8.2877e-06	0.00013767	7	134	95	17511	positive regulation of NF-kappaB transcription factor activity	P51617|Q32MZ4|P05362|Q99836|P01584|P01375|P10909
46328	3.1997e-05	0.00042176	7	165	95	17511	regulation of JNK cascade	Q9Y6W6|O95267|Q13009|Q53EL6|Q9UER7|P01584|P01375
70374	7.085e-05	0.00079554	7	187	95	17511	positive regulation of ERK1 and ERK2 cascade	P78556|O95267|P60484|O43597|P05362|URS000039ED8D_9606|P01375
60541	8.9233e-05	0.00093349	7	194	95	17511	respiratory system development	O60568|O00712|Q13873|O43609|P37173|O43597|P80723
43281	0.00010137	0.0010244	7	198	95	17511	regulation of cysteine-type endopeptidase activity involved in apoptotic process	P37231|Q8WZ73|O14727|P48023|O14763|Q9H3D4|P01375
32872	0.00011841	0.0011834	7	203	95	17511	regulation of stress-activated MAPK cascade	Q9Y6W6|O95267|Q13009|Q53EL6|Q9UER7|P01584|P01375
70302	0.00012208	0.0012134	7	204	95	17511	regulation of stress-activated protein kinase signaling cascade	Q9Y6W6|O95267|Q13009|Q53EL6|Q9UER7|P01584|P01375
9612	0.00012969	0.0012787	7	206	95	17511	response to mechanical stimulus	P37231|P37173|P78543|O14763|Q99836|P43026|P01584
2000116	0.0001549	0.0014714	7	212	95	17511	regulation of cysteine-type endopeptidase activity	P37231|Q8WZ73|O14727|P48023|O14763|Q9H3D4|P01375
1903039	0.00026905	0.0022763	7	232	95	17511	positive regulation of leukocyte cell-cell adhesion	Q9Y6W6|O95267|P37173|P05362|URS000039ED8D_9606|P01584|P01375
31647	0.00031409	0.002562	7	238	95	17511	regulation of protein stability	O43670|P60484|O15105|Q9NQC3|P40337|Q9BUN8|P10909
43406	0.00048664	0.0036428	7	256	95	17511	positive regulation of MAP kinase activity	O95267|Q13009|P51617|Q9UER7|P01584|P01375|P46734
51271	0.00061101	0.0043586	7	266	95	17511	negative regulation of cellular component movement	P60484|P09493|P62745|O15105|Q03167|O95980|URS000039ED8D_9606
32103	0.00062472	0.0044217	7	267	95	17511	positive regulation of response to external stimulus	Q13873|O15528|Q13009|Q53EL6|URS000039ED8D_9606|P01584|P01375
71214	0.00068203	0.0047614	7	271	95	17511	cellular response to abiotic stimulus	P30304|P60484|P62745|O14763|Q99836|Q9H3D4|P01584
14706	0.00068203	0.0047614	7	271	95	17511	striated muscle tissue development	P60484|P78543|P09493|Q06413|P19793|O15105|Q03167
7517	0.00079231	0.0053182	7	278	95	17511	muscle organ development	P78543|P09493|Q06413|P19793|O15105|Q03167|P80723
1903320	0.0008437	0.0055204	7	281	95	17511	regulation of protein modification by small protein conjugation or removal	P60484|O15105|Q9Y6X2|Q9BUN8|Q9UER7|Q9NS56|P10909
3012	0.0011415	0.0070505	7	296	95	17511	muscle system process	Q13009|P09493|Q06413|Q13936|Q08289|P01584|P46734
2521	0.001164	0.007177	7	297	95	17511	leukocyte differentiation	P37231|Q5JSL3|Q96BY6|P37173|Q06413|P43246|P01375
30198	0.0012573	0.0076354	7	301	95	17511	extracellular matrix organization	O60568|P02462|P36952|Q15582|P05362|O95980|P01375
43062	0.0012815	0.0076627	7	302	95	17511	extracellular structure organization	O60568|P02462|P36952|Q15582|P05362|O95980|P01375
1101	0.0016907	0.0096695	7	317	95	17511	response to acid chemical	P37231|P02462|Q06413|P19793|Q03167|P05362|P01375
48545	0.0020507	0.011152	7	328	95	17511	response to steroid hormone	P37231|Q07869|P37173|P19793|P05362|Q9UER7|P01375
32970	0.0024271	0.012686	7	338	95	17511	regulation of actin filament-based process	P09493|Q8N9B5|Q06413|Q13936|P05362|URS000039ED8D_9606|Q3V6T2
19216	0.0034947	0.016533	7	361	95	17511	regulation of lipid metabolic process	P37231|O15528|Q07869|P08047|P19793|P01584|P01375
30900	0.0036022	0.016997	7	363	95	17511	forebrain development	O00712|O14727|Q96N67|P60484|P78543|Q06413|Q9NQC3
1901987	0.0036568	0.017188	7	364	95	17511	regulation of cell cycle phase transition	O43670|P30304|P60484|P78543|P51532|URS000039ED8D_9606|Q9H3D4
42176	0.0050275	0.022251	7	386	95	17511	regulation of protein catabolic process	P60484|O15105|P35625|O95376|P01584|P01375|P10909
1903829	0.0050275	0.022251	7	386	95	17511	positive regulation of cellular protein localization	Q13625|Q9NQC3|O95376|Q9H3D4|Q3V6T2|P01584|P01375
45088	0.0056879	0.023066	7	395	95	17511	regulation of innate immune response	P37231|Q9Y6W6|O95267|P51617|Q8IXQ6|Q99836|URS000039ED8D_9606
50708	0.006082	0.024182	7	400	95	17511	regulation of protein secretion	O95267|Q13009|Q13936|P29966|Q9NX95|P01584|P01375
1901652	0.007202	0.027777	7	413	95	17511	response to peptide	P37231|Q07869|P60484|P78543|P08047|P05362|P78504
2791	0.0085727	0.031759	7	427	95	17511	regulation of peptide secretion	O95267|Q13009|Q13936|P29966|Q9NX95|P01584|P01375
51259	0.011103	0.036555	7	449	95	17511	protein oligomerization	O95267|O14727|P51617|P19793|P29966|Q9BUN8|Q9H3D4
32844	0.012012	0.039086	7	456	95	17511	regulation of homeostatic process	Q13009|O15105|Q13936|P51532|Q9NX95|P01584|P01375
10035	0.013258	0.04205	7	465	95	17511	response to inorganic substance	P30405|P60484|P08294|P62745|Q06413|P05362|Q9UER7
44089	0.013989	0.043647	7	470	95	17511	positive regulation of cellular component biogenesis	Q5JSL3|P09493|Q8N9B5|P05362|Q3V6T2|P01375|P10909
51301	0.014904	0.046029	7	476	95	17511	cell division	O43670|P30304|Q96N67|P62745|Q9BPX3|P35711|Q9H3D4
19221	0.014904	0.046029	7	476	95	17511	cytokine-mediated signaling pathway	P78556|P51617|P05362|O14763|Q99836|P01584|P01375
71417	0.015219	0.046801	7	478	95	17511	cellular response to organonitrogen compound	P37231|P02462|P60484|P08047|Q06413|P05362|P01375
3231	2.496e-07	6.5327e-06	8	118	95	17511	cardiac ventricle development	Q13873|P37173|P09493|Q06413|P19793|O15105|Q03167|P78504
3206	2.6641e-07	6.7775e-06	8	119	95	17511	cardiac chamber morphogenesis	Q13873|P37173|P09493|Q06413|P19793|O15105|Q03167|P78504
2819	6.2558e-07	1.4875e-05	8	133	95	17511	regulation of adaptive immune response	Q9Y6W6|Q06413|O15105|P43246|P52701|URS000039ED8D_9606|P01584|P01375
71222	9.7553e-07	2.1509e-05	8	141	95	17511	cellular response to lipopolysaccharide	P78556|P51617|Q06413|P05362|Q53EL6|URS000039ED8D_9606|P01584|P01375
71219	1.337e-06	2.8613e-05	8	147	95	17511	cellular response to molecule of bacterial origin	P78556|P51617|Q06413|P05362|Q53EL6|URS000039ED8D_9606|P01584|P01375
43409	1.807e-06	3.7254e-05	8	153	95	17511	negative regulation of MAPK cascade	Q9Y6W6|O43609|P60484|O43597|Q53EL6|P35625|URS000039ED8D_9606|P01584
3205	1.9921e-06	4.004e-05	8	155	95	17511	cardiac chamber development	Q13873|P37173|P09493|Q06413|P19793|O15105|Q03167|P78504
2001236	2.0905e-06	4.1787e-05	8	156	95	17511	regulation of extrinsic apoptotic signaling pathway	Q8WZ73|P60484|P48023|P05362|O14763|P35625|P01584|P01375
2001235	5.3487e-06	9.7292e-05	8	177	95	17511	positive regulation of apoptotic signaling pathway	O14727|P30405|P60484|Q13625|P48023|O14763|P35625|Q9H3D4
7565	6.5671e-06	0.00011433	8	182	95	17511	female pregnancy	Q13873|O15528|P37173|P19793|P15428|O95980|URS000039ED8D_9606|P01584
10632	7.7037e-06	0.00012915	8	186	95	17511	regulation of epithelial cell migration	Q13873|P60484|P37173|P62745|Q14185|Q9NQC3|URS000039ED8D_9606|Q9H7D0
44706	1.7988e-05	0.00026495	8	209	95	17511	multi-multicellular organism process	Q13873|O15528|P37173|P19793|P15428|O95980|URS000039ED8D_9606|P01584
45926	3.2524e-05	0.00042716	8	227	95	17511	negative regulation of growth	P37231|Q13873|O15528|P60484|P37173|Q9NQC3|P51532|P01375
2000027	5.9107e-05	0.00070042	8	247	95	17511	regulation of organ morphogenesis	O00712|Q13873|O43609|Q13009|P37173|P19793|P01375|P80723
22409	8.6901e-05	0.00091808	8	261	95	17511	positive regulation of cell-cell adhesion	Q9Y6W6|O95267|P37173|O15105|P05362|URS000039ED8D_9606|P01584|P01375
72001	9.6586e-05	0.0009926	8	265	95	17511	renal system development	P02462|O43609|Q06413|P15428|O15105|P78504|Q9H3D4|P80723
45930	0.00013445	0.001322	8	278	95	17511	negative regulation of mitotic cell cycle	O43670|P60484|P78543|P51532|P43246|URS000039ED8D_9606|Q9H3D4|P01375
43010	0.00016332	0.0015393	8	286	95	17511	camera-type eye development	P02462|Q13873|P37173|P19793|Q13936|P51532|P78504|Q9NS56
60537	0.00016332	0.0015393	8	286	95	17511	muscle tissue development	P60484|P78543|P09493|Q06413|P19793|O15105|Q03167|Q9H3D4
60562	0.00019261	0.0017344	8	293	95	17511	epithelial tube morphogenesis	P02462|O43609|O14727|P37173|O43597|P62745|Q06413|URS000039ED8D_9606
48638	0.0002112	0.0018764	8	297	95	17511	regulation of developmental growth	Q13873|P60484|P37173|Q06413|Q03167|Q9NQC3|P43026|P80723
1903706	0.00034173	0.0027505	8	319	95	17511	regulation of hemopoiesis	Q9Y6W6|O95267|P37173|Q06413|O15105|P78504|URS000039ED8D_9606|P01375
51251	0.00046381	0.0034934	8	334	95	17511	positive regulation of lymphocyte activation	Q9Y6W6|O95267|P37173|Q06413|P43246|P52701|URS000039ED8D_9606|P01584
48589	0.00058517	0.0042323	8	346	95	17511	developmental growth	O43609|Q13009|P60484|P37173|O43597|P19793|Q03167|O95376
31331	0.00074445	0.0051004	8	359	95	17511	positive regulation of cellular catabolic process	Q07869|P60484|P78543|O15105|O95376|P01584|P01375|P10909
2696	0.00075803	0.0051546	8	360	95	17511	positive regulation of leukocyte activation	Q9Y6W6|O95267|P37173|Q06413|P43246|P52701|URS000039ED8D_9606|P01584
165	0.00081433	0.005406	8	364	95	17511	MAPK cascade	Q9Y6W6|O95267|P51617|Q06413|Q9UER7|P01584|P01375|P46734
50867	0.00090504	0.0058796	8	370	95	17511	positive regulation of cell activation	Q9Y6W6|O95267|P37173|Q06413|P43246|P52701|URS000039ED8D_9606|P01584
48732	0.0012677	0.0076354	8	390	95	17511	gland development	O00712|P60484|P37173|P36952|P19793|Q03167|Q9H3D4|P01375
31349	0.0012885	0.0076847	8	391	95	17511	positive regulation of defense response	O95267|P51617|Q06413|Q53EL6|Q99836|URS000039ED8D_9606|P01584|P01375
40007	0.0016599	0.0095399	8	407	95	17511	growth	O43609|Q13009|P60484|P37173|O43597|P19793|Q03167|O95376
9896	0.0019034	0.010476	8	416	95	17511	positive regulation of catabolic process	Q07869|P60484|P78543|O15105|O95376|P01584|P01375|P10909
61061	0.002846	0.014341	8	444	95	17511	muscle structure development	P78543|P09493|Q06413|P19793|O15105|Q03167|P78504|P80723
6954	0.0031308	0.015247	8	451	95	17511	inflammatory response	P78556|O95267|P05362|O14763|Q99836|P01584|P01375|P46734
10720	0.0035757	0.016894	8	461	95	17511	positive regulation of cell development	P37231|Q13873|Q13009|P60484|Q06413|Q14185|P43026|Q9H7D0
1501	0.0036227	0.017072	8	462	95	17511	skeletal system development	O00712|Q13873|P37173|Q92896|Q06413|Q15582|P43026|Q9H3D4
120035	0.0096273	0.034609	8	546	95	17511	regulation of plasma membrane bounded cell projection organization	Q13873|Q5JSL3|Q13009|P60484|Q06413|P05362|Q9NQC3|Q3V6T2
45664	0.010345	0.035789	8	553	95	17511	regulation of neuron differentiation	Q13873|Q13009|P60484|Q06413|Q9NQC3|P43026|P78504|Q3V6T2
1901699	0.010451	0.035789	8	554	95	17511	cellular response to nitrogen compound	P37231|P02462|P60484|P08047|Q06413|P05362|Q9UER7|P01375
43009	0.010665	0.035789	8	556	95	17511	chordate embryonic development	O60568|Q13873|O14727|P37173|P09493|Q06413|P19793|P43246
9792	0.011102	0.036555	8	560	95	17511	embryo development ending in birth or egg hatching	O60568|Q13873|O14727|P37173|P09493|Q06413|P19793|P43246
51129	0.015661	0.046996	8	596	95	17511	negative regulation of cellular component organization	O43670|P30405|P60484|O43597|Q9NQC3|URS000039ED8D_9606|P01375|P10909
71560	8.1202e-08	2.5913e-06	9	143	95	17511	cellular response to transforming growth factor beta stimulus	O14727|P37173|Q06413|P15428|O15105|Q03167|P43026|URS000039ED8D_9606|P35711
71559	1.0299e-07	3.1101e-06	9	147	95	17511	response to transforming growth factor beta	O14727|P37173|Q06413|P15428|O15105|Q03167|P43026|URS000039ED8D_9606|P35711
97193	1.1568e-07	3.3666e-06	9	149	95	17511	intrinsic apoptotic signaling pathway	O14727|Q13625|Q8N9B5|O14763|P43246|P52701|Q9NS56|Q9H3D4|P01375
71216	3.0625e-07	7.528e-06	9	167	95	17511	cellular response to biotic stimulus	P78556|O14727|P51617|Q06413|P05362|Q53EL6|URS000039ED8D_9606|P01584|P01375
7178	9.0745e-07	2.0253e-05	9	190	95	17511	transmembrane receptor protein serine/threonine kinase signaling pathway	Q13873|P51617|P37173|P15428|O15105|Q03167|Q53EL6|P43026|URS000039ED8D_9606
2001234	1.8492e-06	3.7794e-05	9	207	95	17511	negative regulation of apoptotic signaling pathway	Q8WZ73|P30405|P48023|P05362|O14763|URS000039ED8D_9606|P01584|P01375|P10909
90287	7.5655e-06	0.00012742	9	246	95	17511	regulation of cellular response to growth factor stimulus	Q13873|O43609|P37173|O43597|Q92896|O15105|Q03167|P43026|P01584
7568	1.109e-05	0.00017805	9	258	95	17511	aging	O14727|P60484|P51617|P37173|P05362|Q53EL6|P43246|P52701|Q9H3D4
1903522	2.0654e-05	0.00029703	9	279	95	17511	regulation of blood circulation	Q8N1I0|Q13873|P09493|O15105|Q13936|P05362|Q08289|URS000039ED8D_9606|Q9H7D0
32147	3.0349e-05	0.00040295	9	293	95	17511	activation of protein kinase activity	P51617|P37173|O14763|Q9UER7|URS000039ED8D_9606|Q3V6T2|P01584|P01375|P46734
1654	7.6175e-05	0.00083992	9	330	95	17511	eye development	P02462|Q13873|P37173|P48023|P19793|Q13936|P51532|P78504|Q9NS56
71902	8.3518e-05	0.00090428	9	334	95	17511	positive regulation of protein serine/threonine kinase activity	O95267|Q13009|P51617|O43597|O14763|Q9UER7|P01584|P01375|P46734
1903037	9.3527e-05	0.00096389	9	339	95	17511	regulation of leukocyte cell-cell adhesion	Q9Y6W6|O95267|Q07869|P37173|O15105|P05362|URS000039ED8D_9606|P01584|P01375
51348	0.00013543	0.0013264	9	356	95	17511	negative regulation of transferase activity	P37231|Q9Y6W6|O43609|P60484|O43597|Q14240|O15105|Q53EL6|P01584
50727	0.00020381	0.0018218	9	376	95	17511	regulation of inflammatory response	P37231|Q9Y6W6|Q07869|Q53EL6|Q99836|URS000039ED8D_9606|P01584|P01375|P10909
1819	0.00023368	0.0020241	9	383	95	17511	positive regulation of cytokine production	P78556|O95267|P51617|Q32MZ4|Q99836|URS000039ED8D_9606|P01584|P01375|P10909
1933	0.00032762	0.0026486	9	401	95	17511	negative regulation of protein phosphorylation	Q9Y6W6|O43609|P60484|O43597|O15105|Q53EL6|P35625|URS000039ED8D_9606|P01584
31667	0.00037172	0.0029722	9	408	95	17511	response to nutrient levels	P37231|Q13873|O15528|O14727|Q07869|P60484|P37173|Q06413|P05362
51346	0.00038519	0.003053	9	410	95	17511	negative regulation of hydrolase activity	Q8WZ73|O43609|P30405|O43597|P36952|P35625|O95980|URS000039ED8D_9606|P01375
2697	0.00039906	0.0031424	9	412	95	17511	regulation of immune effector process	Q9Y6W6|O95267|O15105|P43246|P52701|URS000039ED8D_9606|P01584|P01375|P10909
22407	0.00040614	0.0031775	9	413	95	17511	regulation of cell-cell adhesion	Q9Y6W6|O95267|Q07869|P37173|O15105|P05362|URS000039ED8D_9606|P01584|P01375
22604	0.00050814	0.0037729	9	426	95	17511	regulation of cell morphogenesis	Q13873|Q13009|P60484|P09493|Q14185|P05362|Q9NQC3|URS000039ED8D_9606|Q9H7D0
9991	0.00062016	0.0044065	9	438	95	17511	response to extracellular stimulus	P37231|Q13873|O15528|O14727|Q07869|P60484|P37173|Q06413|P05362
90066	0.00082554	0.0054309	9	456	95	17511	regulation of anatomical structure size	Q8N1I0|O60568|Q13873|P60484|Q8N9B5|P05362|Q9NQC3|URS000039ED8D_9606|Q9H7D0
51249	0.00094733	0.0061324	9	465	95	17511	regulation of lymphocyte activation	Q9Y6W6|O95267|P37173|Q06413|O15105|P43246|P52701|URS000039ED8D_9606|P01584
71407	0.0011826	0.0072672	9	480	95	17511	cellular response to organic cyclic compound	P37231|Q07869|Q06413|P19793|P05362|Q9UER7|URS000039ED8D_9606|P01584|P01375
2694	0.0021571	0.011587	9	524	95	17511	regulation of leukocyte activation	Q9Y6W6|O95267|P37173|Q06413|O15105|P43246|P52701|URS000039ED8D_9606|P01584
7346	0.0025119	0.013034	9	536	95	17511	regulation of mitotic cell cycle	O43670|P60484|P78543|P51532|P43246|URS000039ED8D_9606|Q9H3D4|P01584|P01375
32870	0.0026075	0.013267	9	539	95	17511	cellular response to hormone stimulus	O60568|P37231|Q07869|P60484|P08047|Q06413|P19793|P05362|Q9UER7
48598	0.0029472	0.014529	9	549	95	17511	embryonic morphogenesis	Q13873|O14727|P37173|O43597|Q06413|Q13936|P43026|O95980|Q9H3D4
50865	0.0033212	0.01587	9	559	95	17511	regulation of cell activation	Q9Y6W6|O95267|P37173|Q06413|O15105|P43246|P52701|URS000039ED8D_9606|P01584
902	0.0049339	0.021889	9	594	95	17511	cell morphogenesis	O60568|O00712|Q13009|Q96BY6|Q96N67|P60484|Q06413|P40337|P10909
48666	0.0159	0.046996	9	718	95	17511	neuron development	O00712|Q13009|Q96BY6|Q96N67|P60484|P78543|Q06413|Q9NQC3|Q9NS56
60485	9.3977e-08	2.9221e-06	10	193	95	17511	mesenchyme development	Q13873|O43609|P37173|Q06413|Q03167|Q53EL6|Q9NQC3|P78504|URS000039ED8D_9606|P80723
70372	1.3165e-06	2.834e-05	10	257	95	17511	regulation of ERK1 and ERK2 cascade	P78556|O43609|O95267|Q13009|P60484|O43597|P05362|P35625|URS000039ED8D_9606|P01375
1901214	2.4201e-06	4.7591e-05	10	275	95	17511	regulation of neuron death	Q07869|Q13625|P78543|P48023|Q06413|P43026|P43246|Q9UER7|Q9H3D4|P10909
35239	1.207e-05	0.00018796	10	330	95	17511	tube morphogenesis	O00712|P02462|O43609|O14727|P37173|O43597|P62745|Q06413|URS000039ED8D_9606|Q9H3D4
1666	1.2391e-05	0.00019101	10	331	95	17511	response to hypoxia	O14727|Q07869|P60484|P51617|P37173|P08294|Q03167|P05362|P00750|P40337
36293	1.5234e-05	0.00022621	10	339	95	17511	response to decreased oxygen levels	O14727|Q07869|P60484|P51617|P37173|P08294|Q03167|P05362|P00750|P40337
48514	3.2954e-05	0.00042971	10	371	95	17511	blood vessel morphogenesis	P02462|Q13873|P60484|P37173|P62745|Q15582|P15428|O15105|Q03167|P78504
48608	7.4661e-05	0.00083318	10	409	95	17511	reproductive structure development	P37231|Q13873|O15528|P60484|P36952|P19793|P05362|P43246|Q9H3D4|P80723
23014	7.6189e-05	0.00083992	10	410	95	17511	signal transduction by protein phosphorylation	Q9Y6W6|Q13873|O95267|P51617|P37173|Q06413|Q9UER7|P01584|P01375|P46734
61458	7.9323e-05	0.0008666	10	412	95	17511	reproductive system development	P37231|Q13873|O15528|P60484|P36952|P19793|P05362|P43246|Q9H3D4|P80723
42060	0.00019179	0.0017314	10	459	95	17511	wound healing	P78556|Q5JSL3|Q07869|P37173|P09493|P62745|Q14185|Q9BZ29|P00750|Q96HP0
30097	0.00041646	0.0032305	10	506	95	17511	hemopoiesis	P37231|Q5JSL3|Q96BY6|P37173|Q06413|Q03167|P43246|P78504|O95376|P01375
7423	0.00041646	0.0032305	10	506	95	17511	sensory organ development	P02462|Q13873|P37173|O43597|P48023|P19793|Q13936|P51532|P78504|Q9NS56
9611	0.00075115	0.0051174	10	546	95	17511	response to wounding	P78556|Q5JSL3|Q07869|P37173|P09493|P62745|Q14185|Q9BZ29|P00750|Q96HP0
48534	0.00082797	0.0054371	10	553	95	17511	hematopoietic or lymphoid organ development	P37231|Q5JSL3|Q96BY6|P37173|Q06413|Q03167|P43246|P78504|O95376|P01375
31344	0.00086281	0.0056354	10	556	95	17511	regulation of cell projection organization	Q13873|Q5JSL3|Q13009|P60484|O43597|Q06413|P05362|Q9NQC3|URS000039ED8D_9606|Q3V6T2
10638	0.0017071	0.0097343	10	609	95	17511	positive regulation of organelle organization	P30405|Q13625|P09493|Q8N9B5|P05362|O95376|Q9H3D4|Q3V6T2|P01584|P01375
32989	0.0039418	0.018106	10	684	95	17511	cellular component morphogenesis	O60568|O00712|Q13009|Q96BY6|Q96N67|P60484|P09493|Q06413|P40337|P10909
48609	0.010766	0.035789	10	793	95	17511	multicellular organismal reproductive process	Q13873|O15528|P60484|P0C6A0|Q9BXT8|P19793|P15428|P05362|P43246|Q9H3D4
32504	0.011778	0.038395	10	804	95	17511	multicellular organism reproduction	Q13873|O15528|P60484|P0C6A0|Q9BXT8|P19793|P15428|P05362|P43246|Q9H3D4
44087	0.013378	0.04221	10	820	95	17511	regulation of cellular component biogenesis	Q5JSL3|P60484|P09493|Q8N9B5|Q06413|P05362|URS000039ED8D_9606|Q3V6T2|P01375|P10909
70201	0.014458	0.044955	10	830	95	17511	regulation of establishment of protein localization	O95267|Q13009|Q13625|Q13936|P29966|O95376|Q9H3D4|Q9NX95|P01584|P01375
51091	5.8359e-08	1.8956e-06	11	235	95	17511	positive regulation of sequence-specific DNA binding transcription factor activity	P37231|P60484|P51617|Q8N9B5|Q32MZ4|P05362|Q99836|P51532|P01584|P01375|P10909
7264	2.6521e-07	6.7775e-06	11	273	95	17511	small GTPase mediated signal transduction	Q8N1I0|Q5JSL3|O95267|Q13009|Q96BY6|Q96N67|P62745|Q14185|Q9BZ29|Q9H7D0|Q96HP0
50678	5.5413e-07	1.3263e-05	11	294	95	17511	regulation of epithelial cell proliferation	O00712|Q13873|P60484|P36952|Q06413|Q03167|Q9NQC3|P43026|URS000039ED8D_9606|Q9H3D4|P01375
1655	6.5454e-07	1.5363e-05	11	299	95	17511	urogenital system development	P02462|O43609|P60484|P36952|Q06413|P19793|P15428|O15105|P78504|Q9H3D4|P80723
43405	1.5266e-06	3.2103e-05	11	326	95	17511	regulation of MAP kinase activity	Q9Y6W6|O43609|O95267|Q13009|P51617|O43597|Q53EL6|Q9UER7|P01584|P01375|P46734
70482	3.571e-06	6.7664e-05	11	356	95	17511	response to oxygen levels	P37231|O14727|Q07869|P60484|P51617|P37173|P08294|Q03167|P05362|P00750|P40337
45862	5.7153e-06	0.00010293	11	374	95	17511	positive regulation of proteolysis	P37231|O14727|P60484|P48023|O15105|O14763|O95376|URS000039ED8D_9606|P01584|P01375|P10909
52548	7.5193e-06	0.00012723	11	385	95	17511	regulation of endopeptidase activity	P37231|Q8WZ73|O14727|P48023|P36952|O14763|P35625|O95980|URS000039ED8D_9606|Q9H3D4|P01375
45785	1.0276e-05	0.00016689	11	398	95	17511	positive regulation of cell adhesion	Q9Y6W6|O95267|P37173|P09493|Q14185|O15105|P05362|URS000039ED8D_9606|Q9H7D0|P01584|P01375
52547	1.4193e-05	0.00021336	11	412	95	17511	regulation of peptidase activity	P37231|Q8WZ73|O14727|P48023|P36952|O14763|P35625|O95980|URS000039ED8D_9606|Q9H3D4|P01375
42326	2.4471e-05	0.0003411	11	437	95	17511	negative regulation of phosphorylation	Q9Y6W6|O43609|P30405|Q07869|P60484|O43597|O15105|Q53EL6|P35625|URS000039ED8D_9606|P01584
44057	0.00010929	0.0010984	11	516	95	17511	regulation of system process	Q8N1I0|Q13873|P60484|P09493|O15105|Q13936|P05362|Q08289|URS000039ED8D_9606|Q9H7D0|P01584
31400	0.00037932	0.003013	11	596	95	17511	negative regulation of protein modification process	Q9Y6W6|O43609|P60484|O43597|O15105|Q9Y6X2|Q53EL6|P35625|URS000039ED8D_9606|P01584|P01375
80135	0.00052824	0.0038902	11	620	95	17511	regulation of cellular response to stress	Q9Y6W6|O95267|Q13009|P60484|Q53EL6|P61978|Q9UER7|URS000039ED8D_9606|P01584|P01375|P10909
30855	0.00069612	0.0048055	11	641	95	17511	epithelial cell differentiation	O60568|O00712|P37231|P02462|Q13873|Q06413|P19793|P05362|P78504|Q9H3D4|P80723
31329	0.00079051	0.0053158	11	651	95	17511	regulation of cellular catabolic process	O14727|Q07869|P60484|P78543|O15105|P35625|O95376|URS000039ED8D_9606|P01584|P01375|P10909
7420	0.00095191	0.0061511	11	666	95	17511	brain development	O00712|P02462|Q13873|O14727|Q96N67|P60484|P37173|P78543|Q06413|Q9NQC3|P80723
50767	0.0010869	0.0067797	11	677	95	17511	regulation of neurogenesis	P37231|Q9Y6W6|Q13873|Q13009|Q96N67|P60484|Q06413|Q9NQC3|P43026|P78504|Q3V6T2
60322	0.0014535	0.008548	11	702	95	17511	head development	O00712|P02462|Q13873|O14727|Q96N67|P60484|P37173|P78543|Q06413|Q9NQC3|P80723
51960	0.0028741	0.014416	11	766	95	17511	regulation of nervous system development	P37231|Q9Y6W6|Q13873|Q13009|Q96N67|P60484|Q06413|Q9NQC3|P43026|P78504|Q3V6T2
9894	0.0029614	0.014579	11	769	95	17511	regulation of catabolic process	O14727|Q07869|P60484|P78543|O15105|P35625|O95376|URS000039ED8D_9606|P01584|P01375|P10909
51050	0.011777	0.038395	11	929	95	17511	positive regulation of transport	P37231|O95267|Q13625|P61978|Q08289|O95376|URS000039ED8D_9606|Q9H3D4|P01584|P01375|P10909
3007	3.941e-09	1.964e-07	12	229	95	17511	heart morphogenesis	Q13873|O43609|P37173|P09493|Q06413|P19793|O15105|Q03167|Q53EL6|Q9NQC3|P78504|URS000039ED8D_9606
8015	7.2789e-07	1.6975e-05	12	369	95	17511	blood circulation	Q8N1I0|O60568|P37231|Q13873|Q07869|P09493|Q13936|P05362|Q08289|URS000039ED8D_9606|Q9H7D0|P46734
51090	7.9276e-07	1.8139e-05	12	372	95	17511	regulation of sequence-specific DNA binding transcription factor activity	P37231|P60484|P51617|Q8N9B5|Q32MZ4|O15105|P05362|Q99836|P51532|P01584|P01375|P10909
3013	8.3881e-07	1.9072e-05	12	374	95	17511	circulatory system process	Q8N1I0|O60568|P37231|Q13873|Q07869|P09493|Q13936|P05362|Q08289|URS000039ED8D_9606|Q9H7D0|P46734
2009	1.739e-06	3.6151e-05	12	401	95	17511	morphogenesis of an epithelium	O60568|P02462|O43609|O14727|P37173|O43597|P36952|P62745|Q06413|P78504|URS000039ED8D_9606|Q9H3D4
1568	6.503e-06	0.00011433	12	456	95	17511	blood vessel development	P02462|Q13873|P60484|P37173|P62745|Q06413|Q15582|P15428|O15105|Q03167|O95980|P78504
71363	7.4219e-06	0.00012677	12	462	95	17511	cellular response to growth factor stimulus	Q13873|O14727|P60484|P37173|Q06413|P15428|O15105|Q03167|Q53EL6|P43026|URS000039ED8D_9606|P35711
71396	8.0963e-06	0.00013511	12	466	95	17511	cellular response to lipid	P78556|P37231|Q07869|P51617|Q06413|P19793|P05362|Q53EL6|Q9UER7|URS000039ED8D_9606|P01584|P01375
1944	1.0236e-05	0.00016689	12	477	95	17511	vasculature development	P02462|Q13873|P60484|P37173|P62745|Q06413|Q15582|P15428|O15105|Q03167|O95980|P78504
43410	1.1363e-05	0.00018131	12	482	95	17511	positive regulation of MAPK cascade	P78556|O95267|Q13009|P60484|P51617|O43597|P05362|Q9UER7|URS000039ED8D_9606|P01584|P01375|P46734
1902532	1.209e-05	0.00018796	12	485	95	17511	negative regulation of intracellular signal transduction	Q8WZ73|Q9Y6W6|O43609|P30405|P60484|O43597|Q53EL6|P35625|P40337|URS000039ED8D_9606|P01584|P10909
72358	1.2341e-05	0.00019101	12	486	95	17511	cardiovascular system development	P02462|Q13873|P60484|P37173|P62745|Q06413|Q15582|P15428|O15105|Q03167|O95980|P78504
45936	5.2195e-05	0.00063296	12	563	95	17511	negative regulation of phosphate metabolic process	Q9Y6W6|O43609|P30405|Q07869|P60484|O43597|O15105|Q53EL6|P35625|URS000039ED8D_9606|P01584|P01375
10563	5.3094e-05	0.00064171	12	564	95	17511	negative regulation of phosphorus metabolic process	Q9Y6W6|O43609|P30405|Q07869|P60484|O43597|O15105|Q53EL6|P35625|URS000039ED8D_9606|P01584|P01375
2520	7.4105e-05	0.00082952	12	584	95	17511	immune system development	P37231|Q5JSL3|Q96BY6|P37173|Q06413|Q13936|Q03167|P43246|P78504|O95376|P52701|P01375
1817	8.5693e-05	0.00091808	12	593	95	17511	regulation of cytokine production	P78556|O95267|P51617|Q32MZ4|O15105|Q53EL6|Q99836|URS000039ED8D_9606|P01584|P01375|P10909|P46734
45596	0.00015131	0.0014486	12	630	95	17511	negative regulation of cell differentiation	P37231|Q9Y6W6|Q07869|P60484|O15105|Q53EL6|Q9NQC3|P43026|P78504|URS000039ED8D_9606|Q9H3D4|P01375
40008	0.00015356	0.0014663	12	631	95	17511	regulation of growth	P37231|Q13873|O15528|P60484|P37173|Q06413|Q03167|Q9NQC3|P43026|P51532|P01375|P80723
43547	0.00022615	0.0019683	12	658	95	17511	positive regulation of GTPase activity	Q8N1I0|P78556|Q5JSL3|O95267|Q13009|Q96BY6|Q96N67|Q14185|P05362|Q9BZ29|Q9H7D0|Q96HP0
50778	0.00055595	0.0040766	12	727	95	17511	positive regulation of immune response	O95267|P60484|P51617|Q06413|Q14185|Q99836|P43246|P52701|URS000039ED8D_9606|P01584|P01375|P10909
6366	0.0011224	0.0069801	12	788	95	17511	transcription from RNA polymerase II promoter	O00712|P37231|Q13873|Q07869|P0C6A0|P08047|Q06413|P19793|P61978|P51532|P35711|Q9H3D4
16032	0.0017261	0.0098269	12	829	95	17511	viral process	P08047|Q06413|P19793|Q14240|P05362|P61978|P52701|Q9BUN8|Q9UER7|Q15365|P01375|P10909
60341	0.0025764	0.013136	12	870	95	17511	regulation of cellular localization	Q13009|P60484|Q13625|Q06413|Q13936|Q9NQC3|O95376|Q9H3D4|Q9NX95|Q3V6T2|P01584|P01375
6468	0.0056179	0.022964	12	959	95	17511	protein phosphorylation	Q9Y6W6|Q13873|O95267|P51617|P37173|Q06413|O15105|Q03167|Q9UER7|P01584|P01375|P46734
32880	0.0070188	0.027193	12	987	95	17511	regulation of protein localization	O95267|Q13009|Q13625|Q13936|Q9NQC3|P29966|O95376|Q9H3D4|Q9NX95|Q3V6T2|P01584|P01375
22402	0.0075815	0.028754	12	997	95	17511	cell cycle process	O43670|O15528|O43609|P30304|P78543|O43597|Q8N9B5|P62745|Q9BPX3|P43246|P52701|Q9H3D4
97190	5.3647e-09	2.4584e-07	13	289	95	17511	apoptotic signaling pathway	Q13625|P48023|P52701|Q9NS56|O14727|Q8N9B5|O14763|P43246|Q9UER7|Q9H3D4|P01584|P01375|P10909
32496	6.8637e-09	2.9035e-07	13	295	95	17511	response to lipopolysaccharide	P78556|Q9Y6W6|P48023|Q06413|P15428|O15528|P51617|P05362|Q53EL6|O14763|URS000039ED8D_9606|P01584|P01375
2237	1.2891e-08	4.7853e-07	13	311	95	17511	response to molecule of bacterial origin	P78556|Q9Y6W6|P48023|Q06413|P15428|O15528|P51617|P05362|Q53EL6|O14763|URS000039ED8D_9606|P01584|P01375
45860	1.9328e-06	3.9283e-05	13	481	95	17511	positive regulation of protein kinase activity	O95267|Q13009|O43597|Q3V6T2|P51617|P37173|O14763|Q9UER7|URS000039ED8D_9606|P01584|P01375|P10909|P46734
70848	2.3182e-06	4.5835e-05	13	489	95	17511	response to growth factor	Q13873|P48023|Q06413|P15428|Q03167|P35711|O14727|P60484|P37173|O15105|Q53EL6|P43026|URS000039ED8D_9606
33674	4.0004e-06	7.4633e-05	13	514	95	17511	positive regulation of kinase activity	O95267|Q13009|O43597|Q3V6T2|P51617|P37173|O14763|Q9UER7|URS000039ED8D_9606|P01584|P01375|P10909|P46734
45786	7.3867e-06	0.00012676	13	544	95	17511	negative regulation of cell cycle	O43670|Q13625|P78543|P15428|P51532|P60484|Q8N9B5|P62745|Q53EL6|P43246|URS000039ED8D_9606|Q9H3D4|P01375
3006	2.8432e-05	0.00038741	13	618	95	17511	developmental process involved in reproduction	Q13873|P0C6A0|P36952|P19793|P37231|O15528|P60484|Q9BXT8|P05362|P43246|Q9H3D4|P01584|P80723
8283	6.8206e-05	0.00078132	13	673	95	17511	cell proliferation	Q13873|P30304|Q06413|P19793|Q03167|O95376|P35711|Q96N67|P60484|Q15582|Q9H3D4|P01375|P10909
31347	0.00026236	0.0022353	13	771	95	17511	regulation of defense response	Q9Y6W6|O95267|Q06413|Q8IXQ6|P37231|Q07869|P51617|Q53EL6|Q99836|URS000039ED8D_9606|P01584|P01375|P10909
10243	0.00082197	0.0054173	13	870	95	17511	response to organonitrogen compound	P02462|Q13009|P78543|Q06413|P78504|P37231|Q07869|P60484|P08047|P05362|Q9BUN8|P01584|P01375
44403	0.00096173	0.0062035	13	885	95	17511	symbiosis, encompassing mutualism through parasitism	Q06413|P19793|P51532|P52701|P08047|Q14240|P05362|P61978|Q9BUN8|Q9UER7|Q15365|P01375|P10909
44419	0.00098179	0.0062837	13	887	95	17511	interspecies interaction between organisms	Q06413|P19793|P51532|P52701|P08047|Q14240|P05362|P61978|Q9BUN8|Q9UER7|Q15365|P01375|P10909
44703	0.0016262	0.0093901	13	938	95	17511	multi-organism reproductive process	Q13873|P0C6A0|P19793|P15428|O95980|O15528|P60484|P37173|Q9BXT8|P43246|URS000039ED8D_9606|Q9H3D4|P01584
6461	0.0045644	0.020602	13	1057	95	17511	protein complex assembly	O43670|O95267|P19793|Q03167|P51532|O14727|P51617|Q9NQC3|P29966|Q9BUN8|Q9H3D4|P01375|P10909
70271	0.0046007	0.02074	13	1058	95	17511	protein complex biogenesis	O43670|O95267|P19793|Q03167|P51532|O14727|P51617|Q9NQC3|P29966|Q9BUN8|Q9H3D4|P01375|P10909
30335	4.7609e-08	1.5604e-06	14	413	95	17511	positive regulation of cell migration	Q8N1I0|P78556|Q13873|Q13009|O43597|Q96N67|P37173|P62745|Q14185|P05362|Q9NQC3|URS000039ED8D_9606|Q9H7D0|P01375
2000147	7.62e-08	2.4532e-06	14	429	95	17511	positive regulation of cell motility	Q8N1I0|P78556|Q13873|Q13009|O43597|Q96N67|P37173|P62745|Q14185|P05362|Q9NQC3|URS000039ED8D_9606|Q9H7D0|P01375
51272	1.07e-07	3.1907e-06	14	441	95	17511	positive regulation of cellular component movement	Q8N1I0|P78556|Q13873|Q13009|O43597|Q96N67|P37173|P62745|Q14185|P05362|Q9NQC3|URS000039ED8D_9606|Q9H7D0|P01375
40017	1.6996e-07	4.5132e-06	14	458	95	17511	positive regulation of locomotion	Q8N1I0|P78556|Q13873|Q13009|O43597|Q96N67|P37173|P62745|Q14185|P05362|Q9NQC3|URS000039ED8D_9606|Q9H7D0|P01375
71900	2.6464e-07	6.7775e-06	14	475	95	17511	regulation of protein serine/threonine kinase activity	Q9Y6W6|P30304|O95267|Q13009|O43597|O43609|P60484|P51617|Q53EL6|O14763|Q9UER7|P01584|P01375|P46734
9617	1.3966e-06	2.9712e-05	14	546	95	17511	response to bacterium	P78556|Q9Y6W6|P48023|Q06413|P15428|O15528|P51617|P05362|Q53EL6|O14763|Q99836|URS000039ED8D_9606|P01584|P01375
7167	2.6579e-05	0.00036351	14	707	95	17511	enzyme linked receptor protein signaling pathway	P02462|Q13873|Q13009|P15428|Q03167|P60484|P51617|P37173|Q14185|O15105|Q53EL6|P00750|P43026|URS000039ED8D_9606
122	5.1338e-05	0.00063296	14	751	95	17511	negative regulation of transcription from RNA polymerase II promoter	O00712|P0C6A0|P78543|P48023|Q06413|P19793|Q8IXQ6|P51532|P37231|Q07869|O15105|P40337|Q9H3D4|P01375
9725	6.7166e-05	0.00077572	14	770	95	17511	response to hormone	P78543|Q06413|P19793|Q03167|O60568|P37231|Q07869|P60484|P37173|P08047|Q9Y6X2|P05362|Q9UER7|P01375
8284	0.00021199	0.0018764	14	859	95	17511	positive regulation of cell proliferation	Q13873|Q13009|P48023|Q06413|P15428|Q03167|P60484|P51617|P37173|Q9NQC3|URS000039ED8D_9606|Q9H3D4|P01584|P01375
7417	0.00023318	0.0020241	14	867	95	17511	central nervous system development	O00712|Q9Y6W6|P02462|Q13873|P78543|Q06413|Q9P0K1|O14727|Q96N67|P60484|P37173|Q9NQC3|P10909|P80723
1901698	0.00072593	0.0049923	14	971	95	17511	response to nitrogen compound	P02462|Q13009|P78543|Q06413|P78504|P37231|Q07869|P60484|P08047|P05362|Q9BUN8|Q9UER7|P01584|P01375
33043	0.0043618	0.019736	14	1177	95	17511	regulation of organelle organization	O43670|P30405|Q13625|Q06413|O95376|Q3V6T2|P09493|Q8N9B5|P05362|URS000039ED8D_9606|Q9H3D4|P01584|P01375|P10909
71822	0.0070045	0.027167	14	1243	95	17511	protein complex subunit organization	O43670|O95267|P19793|Q03167|P51532|O60568|O14727|P51617|Q9NQC3|P29966|Q9BUN8|Q9H3D4|P01375|P10909
7049	0.012085	0.039257	14	1327	95	17511	cell cycle	O43670|P30304|Q13625|P78543|O43597|Q9BPX3|P52701|O15528|O43609|O14519|Q8N9B5|P62745|P43246|Q9H3D4
2001233	1.6706e-09	9.4964e-08	15	376	95	17511	regulation of apoptotic signaling pathway	P30405|Q13625|P48023|P35625|Q8WZ73|O14727|P60484|P05362|O14763|P61978|URS000039ED8D_9606|Q9H3D4|P01584|P01375|P10909
35295	2.7554e-07	6.9133e-06	15	553	95	17511	tube development	O00712|P02462|Q13873|O43597|Q06413|P78504|O60568|O43609|O14727|P37173|P62745|O15105|URS000039ED8D_9606|Q9H3D4|P01375
51347	2.1337e-06	4.2417e-05	15	651	95	17511	positive regulation of transferase activity	O95267|Q13009|O43597|Q9NS56|Q3V6T2|P60484|P51617|P37173|O14763|Q9UER7|URS000039ED8D_9606|P01584|P01375|P10909|P46734
30155	3.092e-06	5.9204e-05	15	671	95	17511	regulation of cell adhesion	Q9Y6W6|O95267|Q9P0K1|Q07869|P60484|P37173|P09493|Q14185|Q15582|O15105|P05362|URS000039ED8D_9606|Q9H7D0|P01584|P01375
43087	6.5609e-06	0.00011433	15	714	95	17511	regulation of GTPase activity	Q8N1I0|P78556|O95267|Q13009|Q96BY6|O43597|Q96HP0|Q5JSL3|O43609|Q96N67|Q14185|P05362|Q9BZ29|URS000039ED8D_9606|Q9H7D0
32101	1.8163e-05	0.00026531	15	778	95	17511	regulation of response to external stimulus	Q9Y6W6|Q13873|Q13009|P37231|O15528|Q07869|P60484|P37173|Q53EL6|Q99836|P00750|URS000039ED8D_9606|P01584|P01375|P10909
60284	2.2368e-05	0.00031843	15	792	95	17511	regulation of cell development	Q9Y6W6|Q13873|Q13009|Q06413|P78504|Q3V6T2|P37231|Q96N67|P60484|Q14185|Q9NQC3|P43026|Q9H7D0|P01584|P01375
51707	2.3374e-05	0.00032832	15	795	95	17511	response to other organism	P78556|Q9Y6W6|P48023|Q06413|P15428|O15528|P51617|P05362|Q53EL6|O14763|Q99836|URS000039ED8D_9606|P01584|P01375|P10909
43207	2.442e-05	0.0003411	15	798	95	17511	response to external biotic stimulus	P78556|Q9Y6W6|P48023|Q06413|P15428|O15528|P51617|P05362|Q53EL6|O14763|Q99836|URS000039ED8D_9606|P01584|P01375|P10909
48646	2.9032e-05	0.00038954	15	810	95	17511	anatomical structure formation involved in morphogenesis	O00712|P02462|Q13873|Q06413|Q03167|P78504|Q9NS56|O14727|Q07869|P60484|P37173|P09493|P62745|Q15582|Q9H3D4
14070	6.7389e-05	0.00077582	15	872	95	17511	response to organic cyclic compound	Q13009|P78543|Q06413|P19793|P15428|P37231|O15528|Q07869|P60484|P37173|P05362|Q9UER7|URS000039ED8D_9606|P01584|P01375
9790	0.00010467	0.0010549	15	907	95	17511	embryo development	Q13873|O43597|Q06413|P19793|Q13936|O95980|O60568|O14727|P37173|P09493|P43026|P43246|Q9H3D4|P01375|P80723
51726	0.00042776	0.0032919	15	1033	95	17511	regulation of cell cycle	O43670|P30304|Q13625|P78543|P15428|P51532|P60484|Q8N9B5|P62745|Q53EL6|P43246|URS000039ED8D_9606|Q9H3D4|P01584|P01375
7507	5.3031e-09	2.4584e-07	16	476	95	17511	heart development	Q13873|Q06413|P19793|Q13936|Q03167|P78504|P37231|O43609|Q07869|P60484|P37173|P09493|O15105|Q53EL6|Q9NQC3|URS000039ED8D_9606
9607	9.8059e-06	0.00016069	16	834	95	17511	response to biotic stimulus	P78556|Q9Y6W6|P48023|Q06413|P15428|O15528|O14727|P51617|P05362|Q53EL6|O14763|Q99836|URS000039ED8D_9606|P01584|P01375|P10909
16477	1.189e-05	0.00018796	16	847	95	17511	cell migration	Q8N1I0|P78556|Q13009|Q06413|Q03167|Q8IXQ6|Q3V6T2|P60484|Q92896|Q14185|P05362|O14763|Q9NQC3|P00750|P01584|P01375
51093	1.2791e-05	0.0001947	16	852	95	17511	negative regulation of developmental process	O00712|Q9Y6W6|Q13873|P48023|P78504|P37231|Q07869|P60484|P37173|O15105|Q53EL6|Q9NQC3|P43026|URS000039ED8D_9606|Q9H3D4|P01375
1901701	1.4361e-05	0.000215	16	860	95	17511	cellular response to oxygen-containing compound	P78556|P02462|P30405|Q06413|P37231|P60484|P51617|P09493|P08294|P62745|P08047|P05362|Q53EL6|URS000039ED8D_9606|P01584|P01375
45944	0.00016438	0.0015453	16	1055	95	17511	positive regulation of transcription from RNA polymerase II promoter	O00712|Q13873|P0C6A0|Q06413|P19793|P51532|P78504|P37231|Q07869|P08047|O15105|P61978|Q15365|Q9H3D4|P01584|P01375
48699	0.0025585	0.013091	16	1361	95	17511	generation of neurons	O00712|Q9Y6W6|Q13873|Q13009|Q96BY6|P78543|Q06413|P78504|Q9NS56|P35711|Q3V6T2|P37231|Q96N67|P60484|Q9NQC3|P43026
48729	1.7242e-09	9.6499e-08	17	507	95	17511	tissue morphogenesis	P02462|Q13873|O43597|P36952|Q06413|P19793|Q03167|P78504|O60568|O43609|O14727|P37173|P09493|P62745|O15105|URS000039ED8D_9606|Q9H3D4
43065	1.7334e-08	6.3061e-07	17	592	95	17511	positive regulation of apoptotic process	P30405|Q13009|Q13625|P48023|Q06413|P15428|P35625|P37231|O14727|P60484|Q8N9B5|P62745|Q53EL6|O14763|Q8TCE9|Q9H3D4|P01375
43068	2.0096e-08	7.2387e-07	17	598	95	17511	positive regulation of programmed cell death	P30405|Q13009|Q13625|P48023|Q06413|P15428|P35625|P37231|O14727|P60484|Q8N9B5|P62745|Q53EL6|O14763|Q8TCE9|Q9H3D4|P01375
8285	1.088e-07	3.2179e-06	17	672	95	17511	negative regulation of cell proliferation	O00712|Q13873|P78543|O43597|Q06413|Q03167|P37231|O15528|O43609|P60484|P37173|P09493|P40337|P43026|URS000039ED8D_9606|P01584|P01375
43408	1.1352e-07	3.3304e-06	17	674	95	17511	regulation of MAPK cascade	P78556|Q9Y6W6|O95267|Q13009|O43597|P35625|O43609|P60484|P51617|P05362|Q53EL6|P43026|Q9UER7|URS000039ED8D_9606|P01584|P01375|P46734
43086	3.0808e-06	5.9204e-05	17	855	95	17511	negative regulation of catalytic activity	Q9Y6W6|P30405|O43597|P36952|P35625|O95980|P37231|Q8WZ73|O15528|O43609|P60484|Q14240|O15105|Q53EL6|URS000039ED8D_9606|P01584|P01375
1902533	6.5681e-06	0.00011433	17	905	95	17511	positive regulation of intracellular signal transduction	P78556|O95267|Q13009|O43597|P48023|P60484|P51617|P05362|Q53EL6|O14763|Q9NQC3|Q99836|Q9UER7|URS000039ED8D_9606|P01584|P01375|P46734
51674	1.111e-05	0.00017805	17	942	95	17511	localization of cell	Q8N1I0|P78556|Q13009|Q06413|Q03167|Q8IXQ6|Q3V6T2|P60484|Q8N9B5|Q92896|Q14185|P05362|O14763|Q9NQC3|P00750|P01584|P01375
48870	1.111e-05	0.00017805	17	942	95	17511	cell motility	Q8N1I0|P78556|Q13009|Q06413|Q03167|Q8IXQ6|Q3V6T2|P60484|Q8N9B5|Q92896|Q14185|P05362|O14763|Q9NQC3|P00750|P01584|P01375
2684	2.5909e-05	0.00035568	17	1006	95	17511	positive regulation of immune system process	P78556|Q9Y6W6|O95267|Q06413|P78504|P52701|P60484|P51617|P37173|Q14185|P05362|Q99836|P43246|URS000039ED8D_9606|P01584|P01375|P10909
50776	2.9014e-05	0.00038954	17	1015	95	17511	regulation of immune response	Q9Y6W6|O95267|Q06413|Q8IXQ6|P52701|P37231|P60484|P51617|Q14185|O15105|P05362|Q99836|P43246|URS000039ED8D_9606|P01584|P01375|P10909
32269	0.00012784	0.0012672	17	1144	95	17511	negative regulation of cellular protein metabolic process	Q9Y6W6|P78543|O43597|P36952|P35625|O95980|Q8WZ73|O43609|P60484|Q92896|O15105|Q9Y6X2|Q53EL6|P00750|URS000039ED8D_9606|P01584|P01375
45859	9.2391e-08	2.8976e-06	18	748	95	17511	regulation of protein kinase activity	Q9Y6W6|P30304|O95267|Q13009|O43597|Q3V6T2|O43609|P60484|P51617|P37173|Q53EL6|O14763|Q9UER7|URS000039ED8D_9606|P01584|P01375|P10909|P46734
43549	2.7007e-07	6.823e-06	18	804	95	17511	regulation of kinase activity	Q9Y6W6|P30304|O95267|Q13009|O43597|Q3V6T2|O43609|P60484|P51617|P37173|Q53EL6|O14763|Q9UER7|URS000039ED8D_9606|P01584|P01375|P10909|P46734
30162	2.9053e-07	7.2393e-06	18	808	95	17511	regulation of proteolysis	P48023|P36952|P35625|O95980|O95376|P37231|Q8WZ73|O14727|P60484|Q92896|O15105|O14763|P00750|URS000039ED8D_9606|Q9H3D4|P01584|P01375|P10909
45597	8.6684e-07	1.9587e-05	18	871	95	17511	positive regulation of cell differentiation	Q9Y6W6|Q13873|O95267|Q13009|Q06413|P78504|P35711|P37231|O15528|P60484|P37173|Q14185|P40337|P43026|URS000039ED8D_9606|Q9H3D4|Q9H7D0|P01375
45892	2.0657e-05	0.00029703	18	1094	95	17511	negative regulation of transcription, DNA-templated	O00712|P0C6A0|P78543|P48023|Q32MZ4|Q06413|P19793|Q8IXQ6|P51532|P37231|Q07869|O15105|Q53EL6|P40337|Q9UER7|Q9H3D4|P01375|P80723
40011	4.7397e-05	0.00058649	18	1165	95	17511	locomotion	Q8N1I0|O00712|P78556|Q13009|Q06413|Q03167|Q8IXQ6|Q3V6T2|P60484|Q8N9B5|Q92896|Q14185|P05362|O14763|Q9NQC3|P00750|P01584|P01375
44702	6.6628e-05	0.00077442	18	1196	95	17511	single organism reproductive process	Q13873|P0C6A0|P36952|P19793|P15428|O95980|P52701|P37231|O15528|P60484|P37173|Q9BXT8|P05362|P43246|URS000039ED8D_9606|Q9H3D4|P01584|P80723
51248	7.496e-05	0.00083396	18	1207	95	17511	negative regulation of protein metabolic process	Q9Y6W6|P78543|O43597|P36952|P35625|O95980|Q8WZ73|O43609|P60484|Q92896|O15105|Q9Y6X2|Q53EL6|P00750|URS000039ED8D_9606|P01584|P01375|P10909
22414	0.00025135	0.0021713	18	1329	95	17511	reproductive process	Q13873|P0C6A0|P36952|P19793|P15428|O95980|P52701|P37231|O15528|P60484|P37173|Q9BXT8|P05362|P43246|URS000039ED8D_9606|Q9H3D4|P01584|P80723
3	0.00025368	0.0021818	18	1330	95	17511	reproduction	Q13873|P0C6A0|P36952|P19793|P15428|O95980|P52701|P37231|O15528|P60484|P37173|Q9BXT8|P05362|P43246|URS000039ED8D_9606|Q9H3D4|P01584|P80723
22008	0.00076249	0.0051753	18	1458	95	17511	neurogenesis	O00712|Q9Y6W6|Q13873|Q13009|Q96BY6|P78543|Q06413|P78504|Q9NS56|Q9P0K1|P35711|Q3V6T2|P37231|Q96N67|P60484|Q9NQC3|P43026|P10909
10942	1.0883e-09	6.8261e-08	19	634	95	17511	positive regulation of cell death	P30405|Q13009|Q13625|P48023|Q06413|P15428|P35625|P37231|O14727|P60484|Q8N9B5|P62745|Q53EL6|O14763|Q9UER7|Q8TCE9|Q9H3D4|P01375|P10909
22603	9.1829e-07	2.037e-05	19	970	95	17511	regulation of anatomical structure morphogenesis	O00712|Q13873|Q13009|P48023|Q06413|P19793|O43609|P60484|P37173|P09493|P62745|Q14185|P05362|Q9NQC3|URS000039ED8D_9606|Q9H7D0|P01584|P01375|P80723
60429	2.7326e-06	5.3447e-05	19	1044	95	17511	epithelium development	O00712|P02462|Q13873|O43597|P36952|Q06413|P19793|P78504|O60568|P37231|O43609|O14727|P37173|P62745|O15105|P05362|URS000039ED8D_9606|Q9H3D4|P80723
44092	7.3703e-06	0.00012676	19	1118	95	17511	negative regulation of molecular function	Q9Y6W6|P30405|O43597|P36952|P35625|O95980|P37231|Q8WZ73|O15528|O43609|Q07869|P60484|P51617|Q14240|O15105|Q53EL6|URS000039ED8D_9606|P01584|P01375
1903507	9.3741e-06	0.00015431	19	1137	95	17511	negative regulation of nucleic acid-templated transcription	O00712|P0C6A0|P78543|P48023|Q32MZ4|Q06413|P19793|Q8IXQ6|P51532|P37231|Q07869|Q14240|O15105|Q53EL6|P40337|Q9UER7|Q9H3D4|P01375|P80723
1902679	1.143e-05	0.00018158	19	1153	95	17511	negative regulation of RNA biosynthetic process	O00712|P0C6A0|P78543|P48023|Q32MZ4|Q06413|P19793|Q8IXQ6|P51532|P37231|Q07869|Q14240|O15105|Q53EL6|P40337|Q9UER7|Q9H3D4|P01375|P80723
51130	1.4921e-05	0.00022246	19	1175	95	17511	positive regulation of cellular component organization	Q13873|P30405|Q13009|Q13625|O95376|Q3V6T2|P37231|Q5JSL3|P09493|Q8N9B5|Q14185|P05362|P61978|URS000039ED8D_9606|Q9H3D4|Q9H7D0|P01584|P01375|P10909
80134	0.00019051	0.0017314	19	1419	95	17511	regulation of response to stress	Q9Y6W6|O95267|Q13009|Q06413|Q8IXQ6|P37231|Q07869|P60484|P51617|P37173|Q53EL6|P61978|Q99836|P00750|Q9UER7|URS000039ED8D_9606|P01584|P01375|P10909
33993	1.0664e-08	4.058e-07	20	812	95	17511	response to lipid	P78556|Q9Y6W6|P48023|Q06413|P19793|P15428|Q03167|P37231|O15528|Q07869|P60484|P51617|P37173|P05362|Q53EL6|O14763|Q9UER7|URS000039ED8D_9606|P01584|P01375
1934	4.6317e-08	1.5459e-06	20	887	95	17511	positive regulation of protein phosphorylation	P78556|Q13873|O95267|Q13009|O43597|Q3V6T2|O14519|Q96N67|P60484|P51617|P37173|P05362|O14763|P43026|Q9UER7|URS000039ED8D_9606|P01584|P01375|P10909|P46734
42327	9.5286e-08	2.9377e-06	20	927	95	17511	positive regulation of phosphorylation	P78556|Q13873|O95267|Q13009|O43597|Q3V6T2|O14519|Q96N67|P60484|P51617|P37173|P05362|O14763|P43026|Q9UER7|URS000039ED8D_9606|P01584|P01375|P10909|P46734
51241	4.924e-07	1.1863e-05	20	1027	95	17511	negative regulation of multicellular organismal process	Q8N1I0|O00712|Q9Y6W6|Q13873|P48023|Q06413|P78504|P37231|P60484|P37173|O15105|Q53EL6|Q9NQC3|P00750|P43026|URS000039ED8D_9606|Q9H3D4|Q9H7D0|P01584|P01375
51253	5.4186e-06	9.8074e-05	20	1200	95	17511	negative regulation of RNA metabolic process	O00712|P0C6A0|P78543|P48023|Q32MZ4|Q06413|P19793|Q8IXQ6|P51532|P37231|Q07869|Q14240|O15105|Q53EL6|P61978|P40337|Q9UER7|Q9H3D4|P01375|P80723
1903508	3.6e-05	0.00046279	20	1366	95	17511	positive regulation of nucleic acid-templated transcription	O00712|Q13873|P0C6A0|Q06413|P19793|P51532|P78504|Q9NS56|P37231|Q07869|P51617|P08047|O15105|P61978|P40337|Q15365|Q9H3D4|P01584|P01375|P46734
45893	3.6e-05	0.00046279	20	1366	95	17511	positive regulation of transcription, DNA-templated	O00712|Q13873|P0C6A0|Q06413|P19793|P51532|P78504|Q9NS56|P37231|Q07869|P51617|P08047|O15105|P61978|P40337|Q15365|Q9H3D4|P01584|P01375|P46734
1902680	4.5146e-05	0.00056635	20	1388	95	17511	positive regulation of RNA biosynthetic process	O00712|Q13873|P0C6A0|Q06413|P19793|P51532|P78504|Q9NS56|P37231|Q07869|P51617|P08047|O15105|P61978|P40337|Q15365|Q9H3D4|P01584|P01375|P46734
2000113	6.5305e-05	0.00076148	20	1425	95	17511	negative regulation of cellular macromolecule biosynthetic process	O00712|Q13873|P0C6A0|P78543|P48023|Q32MZ4|Q06413|P19793|Q8IXQ6|P51532|P37231|Q07869|O15105|Q53EL6|P40337|Q9UER7|URS000039ED8D_9606|Q9H3D4|P01375|P80723
2682	9.3162e-05	0.00096389	20	1462	95	17511	regulation of immune system process	P78556|Q9Y6W6|O95267|Q06413|Q8IXQ6|P78504|P52701|P37231|P60484|P51617|P37173|Q14185|O15105|P05362|Q99836|P43246|URS000039ED8D_9606|P01584|P01375|P10909
6955	0.00052562	0.0038787	20	1665	95	17511	immune response	P78556|O95267|Q96BY6|P48023|Q06413|Q03167|P78504|P52701|P37231|O15528|Q5JSL3|O14727|P51617|P05362|O14763|Q99836|P43246|P01584|P01375|P10909
3008	0.0015518	0.0089893	20	1816	95	17511	system process	Q8N1I0|Q13873|Q13009|P78543|O43597|Q06413|Q13936|P35625|Q08289|O60568|P37231|Q07869|P60484|P09493|Q15582|P05362|URS000039ED8D_9606|Q9H7D0|P01584|P46734
51049	0.0019024	0.010476	20	1847	95	17511	regulation of transport	O95267|P30405|Q13009|Q13625|Q06413|Q13936|Q08289|O95376|Q9NX95|P37231|Q07869|P60484|P05362|P61978|P29966|URS000039ED8D_9606|Q9H3D4|P01584|P01375|P10909
51641	0.0094442	0.033984	20	2128	95	17511	cellular localization	O95267|P30405|Q13009|Q13625|O43597|P48023|Q13936|Q08289|Q9NS56|Q3V6T2|O43609|P39687|Q96N67|P62745|O15105|P43026|Q9BUN8|Q9H3D4|P01375|P10909
30334	1.5385e-10	1.473e-08	21	709	95	17511	regulation of cell migration	Q8N1I0|P78556|Q13873|Q13009|Q96BY6|O43597|O95980|P78504|Q8WZ73|Q96N67|P60484|P37173|P09493|P62745|Q14185|O15105|P05362|Q9NQC3|URS000039ED8D_9606|Q9H7D0|P01375
2000145	5.7211e-10	4.3361e-08	21	762	95	17511	regulation of cell motility	Q8N1I0|P78556|Q13873|Q13009|Q96BY6|O43597|O95980|P78504|Q8WZ73|Q96N67|P60484|P37173|P09493|P62745|Q14185|O15105|P05362|Q9NQC3|URS000039ED8D_9606|Q9H7D0|P01375
72359	1.3137e-09	7.8347e-08	21	798	95	17511	circulatory system development	P02462|Q13873|Q06413|P19793|P15428|Q13936|Q03167|O95980|P78504|P37231|O43609|Q07869|P60484|P37173|P09493|P62745|Q15582|O15105|Q53EL6|Q9NQC3|URS000039ED8D_9606
40012	2.5388e-09	1.3385e-07	21	828	95	17511	regulation of locomotion	Q8N1I0|P78556|Q13873|Q13009|Q96BY6|O43597|O95980|P78504|Q8WZ73|Q96N67|P60484|P37173|P09493|P62745|Q14185|O15105|P05362|Q9NQC3|URS000039ED8D_9606|Q9H7D0|P01375
71495	1.4228e-07	3.9816e-06	21	1045	95	17511	cellular response to endogenous stimulus	P02462|Q13873|Q06413|P19793|P15428|Q03167|P35711|O60568|P37231|O14727|Q07869|P60484|P37173|P08047|O15105|P05362|Q53EL6|P43026|Q9UER7|URS000039ED8D_9606|P01375
10562	1.5661e-07	4.2518e-06	21	1051	95	17511	positive regulation of phosphorus metabolic process	P78556|Q13873|O95267|Q13009|O43597|Q06413|Q3V6T2|O14519|Q96N67|P60484|P51617|P37173|P05362|O14763|P43026|Q9UER7|URS000039ED8D_9606|P01584|P01375|P10909|P46734
45937	1.5661e-07	4.2518e-06	21	1051	95	17511	positive regulation of phosphate metabolic process	P78556|Q13873|O95267|Q13009|O43597|Q06413|Q3V6T2|O14519|Q96N67|P60484|P51617|P37173|P05362|O14763|P43026|Q9UER7|URS000039ED8D_9606|P01584|P01375|P10909|P46734
51254	2.2407e-05	0.00031843	21	1436	95	17511	positive regulation of RNA metabolic process	O00712|Q13873|P0C6A0|P78543|Q06413|P19793|P51532|P78504|Q9NS56|P37231|Q07869|P51617|P08047|O15105|P61978|P40337|Q15365|Q9H3D4|P01584|P01375|P46734
10558	4.6662e-05	0.00058112	21	1509	95	17511	negative regulation of macromolecule biosynthetic process	O00712|Q13873|P0C6A0|P78543|P48023|Q32MZ4|Q06413|P19793|Q8IXQ6|P51532|P37231|Q07869|Q14240|O15105|Q53EL6|P40337|Q9UER7|URS000039ED8D_9606|Q9H3D4|P01375|P80723
10557	0.00013985	0.0013567	21	1629	95	17511	positive regulation of macromolecule biosynthetic process	O00712|P78556|Q13873|P0C6A0|Q06413|P19793|P51532|P78504|Q9NS56|P37231|Q07869|P51617|P08047|O15105|P61978|P40337|Q15365|Q9H3D4|P01584|P01375|P46734
43066	4.8089e-10	3.9761e-08	22	835	95	17511	negative regulation of apoptotic process	P30405|P78543|O43597|P48023|Q06413|Q9NS56|Q8WZ73|P60484|P51617|P05362|Q53EL6|O14763|P61978|Q99836|P40337|P43026|P43246|URS000039ED8D_9606|Q9H3D4|P01584|P01375|P10909
43069	6.2872e-10	4.5745e-08	22	847	95	17511	negative regulation of programmed cell death	P30405|P78543|O43597|P48023|Q06413|Q9NS56|Q8WZ73|P60484|P51617|P05362|Q53EL6|O14763|P61978|Q99836|P40337|P43026|P43246|URS000039ED8D_9606|Q9H3D4|P01584|P01375|P10909
51345	5.4737e-09	2.4584e-07	22	952	95	17511	positive regulation of hydrolase activity	Q8N1I0|P78556|O95267|Q13009|Q96BY6|P48023|Q06413|P52701|Q96HP0|P37231|Q5JSL3|O14727|Q96N67|P09493|Q14185|P05362|O14763|Q9BZ29|P43246|URS000039ED8D_9606|Q9H7D0|P01375
51338	7.2792e-09	3.0439e-07	22	967	95	17511	regulation of transferase activity	Q9Y6W6|P30304|O95267|Q13009|O43597|Q9NS56|Q3V6T2|P37231|O43609|P60484|P51617|P37173|Q14240|O15105|Q53EL6|O14763|Q9UER7|URS000039ED8D_9606|P01584|P01375|P10909|P46734
31327	3.0985e-05	0.00040991	22	1586	95	17511	negative regulation of cellular biosynthetic process	O00712|Q13873|P0C6A0|P78543|P48023|Q32MZ4|Q06413|P19793|Q8IXQ6|P51532|P37231|O15528|Q07869|Q14240|O15105|Q53EL6|P40337|Q9UER7|URS000039ED8D_9606|Q9H3D4|P01375|P80723
9890	3.7529e-05	0.00047906	22	1606	95	17511	negative regulation of biosynthetic process	O00712|Q13873|P0C6A0|P78543|P48023|Q32MZ4|Q06413|P19793|Q8IXQ6|P51532|P37231|O15528|Q07869|Q14240|O15105|Q53EL6|P40337|Q9UER7|URS000039ED8D_9606|Q9H3D4|P01375|P80723
10629	0.00010043	0.0010206	22	1715	95	17511	negative regulation of gene expression	O00712|P0C6A0|P78543|P48023|Q32MZ4|Q06413|P19793|Q8IXQ6|P51532|P37231|Q07869|Q92896|Q14240|O15105|Q53EL6|P61978|P40337|Q9UER7|URS000039ED8D_9606|Q9H3D4|P01375|P80723
51270	7.3992e-11	8.412e-09	23	835	95	17511	regulation of cellular component movement	Q8N1I0|P78556|Q13873|Q13009|Q96BY6|O43597|Q13936|Q03167|O95980|P78504|Q8WZ73|Q96N67|P60484|P37173|P09493|P62745|Q14185|O15105|P05362|Q9NQC3|URS000039ED8D_9606|Q9H7D0|P01375
9887	1.4223e-10	1.4373e-08	23	863	95	17511	animal organ morphogenesis	O00712|Q13873|O43597|P48023|P36952|Q06413|P19793|Q03167|P78504|Q9NS56|O60568|O43609|Q07869|P60484|P37173|P09493|Q92896|O15105|Q53EL6|Q9NQC3|URS000039ED8D_9606|Q9H3D4|P01375
60548	4.9876e-10	4.0322e-08	23	920	95	17511	negative regulation of cell death	P30405|P78543|O43597|P48023|Q06413|Q9NS56|Q8WZ73|Q07869|P60484|P51617|P05362|Q53EL6|O14763|P61978|Q99836|P40337|P43026|P43246|URS000039ED8D_9606|Q9H3D4|P01584|P01375|P10909
9628	1.0708e-08	4.058e-07	23	1080	95	17511	response to abiotic stimulus	P30304|P78543|Q03167|P52701|P37231|O14727|Q07869|P60484|P51617|P37173|P08294|P62745|P05362|O14763|Q99836|P00750|P40337|P43026|P43246|Q9UER7|Q9H3D4|P01584|P01375
9968	3.0256e-08	1.0483e-06	23	1142	95	17511	negative regulation of signal transduction	Q9Y6W6|P30405|O43597|P48023|Q03167|P35625|P51532|P37231|Q8WZ73|O43609|P60484|P37173|Q92896|O15105|P05362|Q53EL6|O14763|P40337|URS000039ED8D_9606|Q9H3D4|P01584|P01375|P10909
10648	1.3785e-07	3.8875e-06	23	1241	95	17511	negative regulation of cell communication	Q9Y6W6|P30405|O43597|P48023|Q03167|P35625|P51532|P37231|Q8WZ73|O43609|P60484|P37173|Q92896|O15105|P05362|Q53EL6|O14763|P40337|URS000039ED8D_9606|Q9H3D4|P01584|P01375|P10909
23057	1.4607e-07	4.0564e-06	23	1245	95	17511	negative regulation of signaling	Q9Y6W6|P30405|O43597|P48023|Q03167|P35625|P51532|P37231|Q8WZ73|O43609|P60484|P37173|Q92896|O15105|P05362|Q53EL6|O14763|P40337|URS000039ED8D_9606|Q9H3D4|P01584|P01375|P10909
9719	1.6625e-07	4.4472e-06	23	1254	95	17511	response to endogenous stimulus	P02462|Q13873|P78543|Q06413|P19793|P15428|Q03167|P35711|O60568|P37231|O14727|Q07869|P60484|P37173|P08047|O15105|Q9Y6X2|P05362|Q53EL6|P43026|Q9UER7|URS000039ED8D_9606|P01375
6928	1.5143e-06	3.203e-05	23	1422	95	17511	movement of cell or subcellular component	Q8N1I0|O00712|P78556|O95267|Q13009|P36952|Q06413|Q13936|Q03167|Q8IXQ6|Q08289|Q3V6T2|P60484|P09493|Q8N9B5|Q92896|Q14185|P05362|O14763|Q9NQC3|P00750|P01584|P01375
45935	2.5745e-05	0.00035477	23	1687	95	17511	positive regulation of nucleobase-containing compound metabolic process	O00712|Q13873|P0C6A0|P78543|Q06413|P19793|P51532|P78504|P52701|Q9NS56|P37231|Q07869|P51617|P08047|O15105|P61978|P40337|P43246|Q15365|Q9H3D4|P01584|P01375|P46734
31328	5.1579e-05	0.00063296	23	1763	95	17511	positive regulation of cellular biosynthetic process	O00712|P78556|Q13873|P0C6A0|Q06413|P19793|P51532|P78504|Q9NS56|P37231|Q07869|P51617|P08047|O15105|P05362|P61978|P40337|Q15365|Q9H3D4|P01584|P01375|P10909|P46734
9891	6.7019e-05	0.00077572	23	1793	95	17511	positive regulation of biosynthetic process	O00712|P78556|Q13873|P0C6A0|Q06413|P19793|P51532|P78504|Q9NS56|P37231|Q07869|P51617|P08047|O15105|P05362|P61978|P40337|Q15365|Q9H3D4|P01584|P01375|P10909|P46734
31401	6.0444e-09	2.6178e-07	24	1141	95	17511	positive regulation of protein modification process	P78556|Q13873|O95267|Q13009|O43597|Q9NS56|Q3V6T2|O14519|Q96N67|P60484|P51617|P37173|O15105|Q9Y6X2|P05362|O14763|P43026|Q9BUN8|Q9UER7|URS000039ED8D_9606|P01584|P01375|P10909|P46734
45934	1.6025e-07	4.3184e-06	24	1355	95	17511	negative regulation of nucleobase-containing compound metabolic process	O00712|Q13873|P30405|P0C6A0|P78543|P48023|Q32MZ4|Q06413|P19793|Q8IXQ6|P51532|P52701|P37231|Q07869|Q14240|O15105|Q53EL6|P61978|P40337|P43246|Q9UER7|Q9H3D4|P01375|P80723
33554	1.8125e-06	3.7254e-05	24	1549	95	17511	cellular response to stress	Q9Y6W6|Q13873|P30405|P78543|Q06413|Q8IXQ6|P52701|Q9NS56|P37231|O14727|P60484|P51617|P09493|P08294|Q8N9B5|P62745|P05362|O14763|P40337|P43246|Q9BUN8|Q9UER7|Q9H3D4|P01375
48585	9.7626e-08	2.9846e-06	25	1424	95	17511	negative regulation of response to stimulus	Q9Y6W6|P30405|O43597|Q07869|Q92896|Q53EL6|O14763|URS000039ED8D_9606|Q9H3D4|P01375|P48023|Q03167|P35625|P51532|P37231|Q8WZ73|O43609|P60484|P37173|O15105|P05362|P00750|P40337|P01584|P10909
10628	3.3551e-06	6.3904e-05	25	1721	95	17511	positive regulation of gene expression	Q13873|P0C6A0|O43597|P19793|P78504|Q07869|P08047|Q9Y6X2|URS000039ED8D_9606|Q15365|Q9H3D4|P01375|O00712|Q06413|P51532|Q9NS56|P37231|P60484|P51617|O15105|P61978|P40337|P01584|P10909|P46734
9605	6.4307e-06	0.00011412	25	1785	95	17511	response to external stimulus	Q8N1I0|Q9Y6W6|Q13873|P78543|P15428|O14727|Q07869|Q53EL6|O14763|URS000039ED8D_9606|P01375|O00712|P78556|P48023|Q06413|P37231|O15528|P60484|P51617|P37173|P05362|Q99836|P43026|P01584|P10909
7399	0.00017608	0.0016054	25	2174	95	17511	nervous system development	Q9Y6W6|Q13873|P78543|P78504|P35711|O60568|O14727|Q96N67|Q9NQC3|Q9H3D4|P80723|O00712|P02462|Q13009|Q96BY6|Q06413|P51532|Q9NS56|Q9P0K1|Q3V6T2|P37231|P60484|P37173|P43026|P10909
7166	0.00021546	0.0018979	25	2202	95	17511	cell surface receptor signaling pathway	Q13873|P15428|P78504|Q53EL6|O14763|URS000039ED8D_9606|Q9H3D4|P01375|P78556|P02462|Q13009|P48023|Q06413|Q03167|P60484|P51617|P37173|Q14185|O15105|P05362|Q99836|P00750|P43026|Q9UER7|P01584
6915	1.1038e-12	4.1708e-10	26	901	95	17511	apoptotic process	Q13873|P30405|O14727|Q8N9B5|Q53EL6|O14763|Q9NQC3|Q9H3D4|P01375|Q13009|Q13625|P48023|Q06413|P52701|Q9NS56|Q8WZ73|P60484|P37173|P62745|Q14185|Q99836|P43246|Q9UER7|Q8TCE9|P01584|P10909
12501	1.9672e-11	2.982e-09	26	1024	95	17511	programmed cell death	Q13873|P30405|O14727|Q8N9B5|Q53EL6|O14763|Q9NQC3|Q9H3D4|P01375|Q13009|Q13625|P48023|Q06413|P52701|Q9NS56|Q8WZ73|P60484|P37173|P62745|Q14185|Q99836|P43246|Q9UER7|Q8TCE9|P01584|P10909
8219	4.1409e-11	5.7941e-09	26	1059	95	17511	cell death	Q13873|P30405|O14727|Q8N9B5|Q53EL6|O14763|Q9NQC3|Q9H3D4|P01375|Q13009|Q13625|P48023|Q06413|P52701|Q9NS56|Q8WZ73|P60484|P37173|P62745|Q14185|Q99836|P43246|Q9UER7|Q8TCE9|P01584|P10909
51094	7.7718e-10	5.2792e-08	26	1212	95	17511	positive regulation of developmental process	Q9Y6W6|Q13873|P78504|P35711|Q9NQC3|URS000039ED8D_9606|Q9H3D4|Q9H7D0|P01375|P80723|O95267|Q13009|Q06413|Q03167|P52701|P37231|O15528|O43609|P60484|P37173|P62745|Q14185|P40337|P43026|P43246|P01584
1932	3.5994e-09	1.8443e-07	26	1303	95	17511	regulation of protein phosphorylation	Q9Y6W6|Q13873|P30304|O43597|Q96N67|Q53EL6|O14763|URS000039ED8D_9606|P01375|P78556|O95267|Q13009|P35625|Q3V6T2|O43609|O14519|P60484|P51617|P37173|O15105|P05362|P43026|Q9UER7|P01584|P10909|P46734
2376	0.00068717	0.0047708	26	2516	95	17511	immune system process	Q13936|P78504|O95376|O14727|Q92896|O14763|P01375|P78556|O95267|Q96BY6|P48023|Q06413|Q03167|P52701|P37231|O15528|Q5JSL3|P60484|P51617|P37173|Q14185|P05362|Q99836|P43246|P01584|P10909
45595	2.8496e-08	9.9682e-07	27	1546	95	17511	regulation of cell differentiation	Q9Y6W6|Q13873|O43597|P78504|P35711|Q96N67|Q07869|Q92896|Q53EL6|Q9NQC3|URS000039ED8D_9606|Q9H3D4|Q9H7D0|P01375|O95267|Q13009|Q06413|Q3V6T2|P37231|O15528|P60484|P37173|Q14185|O15105|P40337|P43026|P01584
6357	1.7356e-06	3.6151e-05	27	1895	95	17511	regulation of transcription from RNA polymerase II promoter	Q13873|P0C6A0|P78543|P19793|Q8IXQ6|P78504|Q07869|Q8N9B5|P08047|Q53EL6|URS000039ED8D_9606|Q15365|Q9H3D4|Q9HAP2|P01375|O00712|P48023|Q32MZ4|Q06413|Q03167|P51532|P37231|O15105|P61978|P40337|P43026|P01584
51128	6.139e-05	0.00072277	27	2299	95	17511	regulation of cellular component organization	Q13873|O43670|P30405|O43597|O95376|O14727|P09493|Q8N9B5|Q9NQC3|URS000039ED8D_9606|Q9H3D4|Q9H7D0|P01375|Q13009|Q13625|Q06413|P51532|Q3V6T2|P37231|O15528|Q5JSL3|P60484|Q14185|P05362|P61978|P01584|P10909
1901700	5.6313e-10	4.3361e-08	28	1386	95	17511	response to oxygen-containing compound	Q9Y6W6|P30405|P78543|P19793|P15428|P78504|Q07869|P09493|P08047|Q53EL6|O14763|URS000039ED8D_9606|P01375|P78556|P02462|Q13009|P48023|Q06413|Q03167|P37231|O15528|P60484|P51617|P37173|P08294|P62745|P05362|P01584
42325	6.6316e-10	4.7306e-08	28	1396	95	17511	regulation of phosphorylation	Q9Y6W6|Q13873|P30304|P30405|O43597|Q96N67|Q07869|Q53EL6|O14763|URS000039ED8D_9606|P01375|P78556|O95267|Q13009|P35625|Q3V6T2|O43609|O14519|P60484|P51617|P37173|O15105|P05362|P43026|Q9UER7|P01584|P10909|P46734
9967	1.297e-09	7.8347e-08	28	1438	95	17511	positive regulation of signal transduction	Q13873|P30405|O43597|P78504|O14727|Q53EL6|O14763|Q9NQC3|URS000039ED8D_9606|Q9H3D4|P01375|P78556|O95267|Q13009|Q13625|P48023|Q03167|P35625|P51532|O15528|P60484|P51617|P05362|Q99836|P43026|Q9UER7|P01584|P46734
10647	8.1774e-09	3.3426e-07	28	1562	95	17511	positive regulation of cell communication	Q13873|P30405|O43597|P78504|O14727|Q53EL6|O14763|Q9NQC3|URS000039ED8D_9606|Q9H3D4|P01375|P78556|O95267|Q13009|Q13625|P48023|Q03167|P35625|P51532|O15528|P60484|P51617|P05362|Q99836|P43026|Q9UER7|P01584|P46734
23056	9.1483e-09	3.6175e-07	28	1570	95	17511	positive regulation of signaling	Q13873|P30405|O43597|P78504|O14727|Q53EL6|O14763|Q9NQC3|URS000039ED8D_9606|Q9H3D4|P01375|P78556|O95267|Q13009|Q13625|P48023|Q03167|P35625|P51532|O15528|P60484|P51617|P05362|Q99836|P43026|Q9UER7|P01584|P46734
42127	1.0227e-08	4.0005e-07	28	1578	95	17511	regulation of cell proliferation	Q13873|P78543|O43597|P15428|P78504|P09493|O14763|Q9NQC3|URS000039ED8D_9606|Q9H3D4|P01375|O00712|Q13009|P48023|P36952|Q06413|Q03167|Q9NS56|Q3V6T2|P37231|O15528|O43609|P60484|P51617|P37173|P40337|P43026|P01584
71310	8.9851e-07	2.0178e-05	28	1951	95	17511	cellular response to organic substance	Q13873|P19793|P15428|P35711|O60568|O14727|Q07869|P08047|Q53EL6|O14763|URS000039ED8D_9606|P01375|P78556|P02462|Q06413|Q03167|P35625|P37231|P60484|P51617|P37173|O15105|P05362|Q99836|P43026|Q9BUN8|Q9UER7|P01584
32270	2.9251e-10	2.4748e-08	29	1445	95	17511	positive regulation of cellular protein metabolic process	Q13873|O43597|P19793|O95376|O14727|Q96N67|Q9Y6X2|O14763|URS000039ED8D_9606|P01375|P78556|O95267|Q13009|P48023|Q9NS56|Q3V6T2|P37231|O14519|P60484|P51617|P37173|O15105|P05362|P43026|Q9BUN8|Q9UER7|P01584|P10909|P46734
9888	4.3362e-09	2.1034e-07	29	1623	95	17511	tissue development	Q13873|P78543|O43597|P19793|P78504|O60568|O14727|Q07869|P09493|Q15582|Q53EL6|Q9NQC3|URS000039ED8D_9606|Q9H3D4|P80723|O00712|P02462|P36952|Q06413|Q03167|P37231|O15528|O43609|P60484|P37173|P62745|O15105|P05362|P43026
19220	4.9186e-09	2.3307e-07	29	1632	95	17511	regulation of phosphate metabolic process	Q9Y6W6|Q13873|P30304|P30405|O43597|Q96N67|Q07869|Q53EL6|O14763|URS000039ED8D_9606|P01375|P78556|O95267|Q13009|Q06413|P35625|Q3V6T2|O43609|O14519|P60484|P51617|P37173|O15105|P05362|P43026|Q9UER7|P01584|P10909|P46734
51174	5.9728e-09	2.6178e-07	29	1646	95	17511	regulation of phosphorus metabolic process	Q9Y6W6|Q13873|P30304|P30405|O43597|Q96N67|Q07869|Q53EL6|O14763|URS000039ED8D_9606|P01375|P78556|O95267|Q13009|Q06413|P35625|Q3V6T2|O43609|O14519|P60484|P51617|P37173|O15105|P05362|P43026|Q9UER7|P01584|P10909|P46734
31399	8.9896e-09	3.6175e-07	29	1676	95	17511	regulation of protein modification process	Q9Y6W6|Q13873|P30304|O43597|Q96N67|Q9Y6X2|Q53EL6|O14763|URS000039ED8D_9606|P01375|P78556|O95267|Q13009|P35625|Q9NS56|Q3V6T2|O43609|O14519|P60484|P51617|P37173|O15105|P05362|P43026|Q9BUN8|Q9UER7|P01584|P10909|P46734
51336	1.9651e-11	2.982e-09	30	1385	95	17511	regulation of hydrolase activity	Q8N1I0|P30405|O43597|Q96HP0|O14727|Q96N67|P09493|O14763|Q9BZ29|URS000039ED8D_9606|Q9H3D4|Q9H7D0|P01375|P78556|O95267|Q13009|Q96BY6|P48023|P36952|Q06413|P35625|O95980|P52701|P37231|Q8WZ73|Q5JSL3|O43609|Q14185|P05362|P43246
48468	5.5364e-11	6.9453e-09	30	1444	95	17511	cell development	Q13873|P0C6A0|P78543|P78504|O95376|O60568|Q96N67|P09493|Q53EL6|Q9NQC3|URS000039ED8D_9606|Q9H3D4|O00712|Q13009|Q96BY6|P48023|Q06413|Q03167|Q9NS56|Q9P0K1|P37231|O43609|P60484|P37173|Q9BXT8|P05362|P43026|P43246|P01584|P10909
51247	2.5541e-10	2.2123e-08	30	1537	95	17511	positive regulation of protein metabolic process	Q13873|O43597|P19793|O95376|O14727|Q96N67|Q9Y6X2|O14763|URS000039ED8D_9606|P01375|P78556|O95267|Q13009|P48023|Q9NS56|Q3V6T2|P37231|O14519|P60484|P51617|P37173|O15105|P05362|P61978|P43026|Q9BUN8|Q9UER7|P01584|P10909|P46734
1902531	5.4062e-09	2.4584e-07	30	1747	95	17511	regulation of intracellular signal transduction	Q9Y6W6|P30405|O43597|Q8N9B5|Q53EL6|O14763|Q9NQC3|URS000039ED8D_9606|Q9H3D4|P01375|P78556|O95267|Q13009|Q13625|P48023|P35625|Q8WZ73|O43609|P60484|P51617|P62745|P05362|P61978|Q99836|P40337|P43026|Q9UER7|P01584|P10909|P46734
9059	0.01374	0.043048	30	3757	95	17511	macromolecule biosynthetic process	Q13873|P30304|P0C6A0|P78543|P19793|P35711|O60568|P39687|Q07869|P08047|Q9Y6X2|Q9H3D4|Q9HAP2|P01375|O00712|P48023|Q32MZ4|Q06413|O95980|P51532|Q9NS56|Q3V6T2|P37231|O14519|P51815|Q14240|O15105|P61978|Q9UER7|P01584
2000026	1.387e-09	8.1387e-08	31	1756	95	17511	regulation of multicellular organismal development	Q9Y6W6|Q13873|P19793|P78504|P35711|Q96N67|Q92896|Q53EL6|Q9NQC3|URS000039ED8D_9606|Q9H3D4|P01375|P80723|O00712|O95267|Q13009|P48023|Q06413|Q03167|P52701|Q3V6T2|P37231|O15528|O43609|P60484|P37173|P62745|O15105|P43026|P43246|P01584
42981	1.3152e-12	4.1708e-10	32	1428	95	17511	regulation of apoptotic process	P30405|P78543|O43597|P15428|O14727|Q8N9B5|Q53EL6|O14763|Q9NQC3|URS000039ED8D_9606|Q9H3D4|P01375|Q13009|Q13625|P48023|Q06413|P35625|Q9NS56|P37231|Q8WZ73|P60484|P51617|P62745|P05362|P61978|Q99836|P40337|P43026|P43246|Q8TCE9|P01584|P10909
43067	1.7105e-12	4.4448e-10	32	1442	95	17511	regulation of programmed cell death	P30405|P78543|O43597|P15428|O14727|Q8N9B5|Q53EL6|O14763|Q9NQC3|URS000039ED8D_9606|Q9H3D4|P01375|Q13009|Q13625|P48023|Q06413|P35625|Q9NS56|P37231|Q8WZ73|P60484|P51617|P62745|P05362|P61978|Q99836|P40337|P43026|P43246|Q8TCE9|P01584|P10909
51240	2.7637e-12	5.9143e-10	32	1468	95	17511	positive regulation of multicellular organismal process	Q9Y6W6|Q13873|P78504|P35711|P09493|Q9NQC3|URS000039ED8D_9606|Q9H3D4|Q9H7D0|P01375|P80723|P78556|O95267|Q13009|Q32MZ4|Q06413|Q03167|P52701|P37231|O15528|O43609|P60484|P51617|P37173|P62745|Q14185|P05362|Q99836|P43026|P43246|P01584|P10909
35556	1.4288e-12	4.1708e-10	33	1528	95	17511	intracellular signal transduction	Q8N1I0|Q9Y6W6|P78543|Q13936|Q96HP0|P39687|O14727|Q96N67|Q8N9B5|O14763|Q9BZ29|Q9H3D4|Q9H7D0|P01375|P78556|O95267|Q13009|Q96BY6|Q13625|Q06413|Q03167|P52701|Q9NS56|Q3V6T2|Q5JSL3|P60484|P51617|P62745|Q14185|P43246|Q9UER7|P01584|P46734
43085	5.5154e-12	1.1147e-09	33	1605	95	17511	positive regulation of catalytic activity	Q8N1I0|O43597|Q96HP0|O14727|Q96N67|P09493|O14763|Q9BZ29|URS000039ED8D_9606|Q9H7D0|P01375|P78556|O95267|Q13009|Q96BY6|P48023|Q06413|P52701|Q9NS56|Q3V6T2|P37231|O15528|Q5JSL3|P60484|P51617|P37173|Q14185|P05362|P43246|Q9UER7|P01584|P10909|P46734
51704	3.9883e-08	1.3599e-06	33	2260	95	17511	multi-organism process	Q9Y6W6|Q13873|P0C6A0|P19793|P15428|P08047|Q53EL6|O14763|URS000039ED8D_9606|Q15365|Q9H3D4|P01375|P78556|P48023|Q06413|O95980|P51532|P52701|O15528|P60484|P51617|P37173|Q9BXT8|Q14240|P05362|P61978|Q99836|P43246|Q9BUN8|Q9UER7|P01584|P10909|P46734
10941	3.0921e-13	1.607e-10	34	1541	95	17511	regulation of cell death	P30405|P78543|O43597|P15428|O14727|Q07869|Q8N9B5|Q53EL6|O14763|Q9NQC3|URS000039ED8D_9606|Q9H3D4|P01375|Q13009|Q13625|P48023|Q06413|P35625|Q9NS56|P37231|Q8WZ73|P60484|P51617|P62745|P05362|P61978|Q99836|P40337|P43026|P43246|Q9UER7|Q8TCE9|P01584|P10909
48584	1.4684e-09	8.4793e-08	34	2095	95	17511	positive regulation of response to stimulus	Q13873|P30405|O43597|P78504|O14727|Q53EL6|O14763|Q9NQC3|URS000039ED8D_9606|Q9H3D4|P01375|P78556|O95267|Q13009|Q13625|P48023|Q06413|Q03167|P35625|P51532|P52701|O15528|P60484|P51617|P37173|Q14185|P05362|Q99836|P43026|P43246|Q9UER7|P01584|P10909|P46734
70887	4.6955e-08	1.5529e-06	34	2398	95	17511	cellular response to chemical stimulus	Q8N1I0|Q13873|P30405|P19793|P15428|P35711|O60568|O14727|Q07869|P09493|P08047|Q53EL6|O14763|URS000039ED8D_9606|P01375|P78556|P02462|Q06413|Q03167|P35625|P37231|P60484|P51617|P37173|P08294|P62745|O15105|P05362|Q99836|P40337|P43026|Q9BUN8|Q9UER7|P01584
9653	6.4661e-12	1.2381e-09	36	1925	95	17511	anatomical structure morphogenesis	Q13873|O43597|P19793|P15428|Q13936|P78504|O60568|O14727|Q96N67|Q07869|P09493|Q92896|Q15582|Q53EL6|Q9NQC3|URS000039ED8D_9606|Q9H3D4|P01375|O00712|P02462|Q13009|Q96BY6|P48023|P36952|Q06413|Q03167|O95980|Q9NS56|O43609|P60484|P37173|P62745|O15105|P40337|P43026|P10909
10033	2.5007e-08	8.8327e-07	36	2587	95	17511	response to organic substance	Q9Y6W6|Q13873|P78543|P19793|P15428|P78504|P35711|O60568|O14727|Q07869|P08047|Q9Y6X2|Q53EL6|O14763|URS000039ED8D_9606|P01375|P78556|P02462|Q13009|P48023|Q06413|Q03167|P35625|P37231|O15528|P60484|P51617|P37173|O15105|P05362|Q99836|P43026|Q9BUN8|Q9UER7|P01584|P10909
10605	4.933e-09	2.3307e-07	37	2558	95	17511	negative regulation of macromolecule metabolic process	Q9Y6W6|Q13873|P0C6A0|P78543|O43597|P19793|Q8IXQ6|Q07869|Q92896|Q9Y6X2|Q53EL6|URS000039ED8D_9606|Q9H3D4|P01375|P80723|O00712|P48023|P36952|Q32MZ4|Q06413|P35625|O95980|P51532|P52701|P37231|Q8WZ73|O43609|P60484|Q14240|O15105|P61978|P00750|P40337|P43246|Q9UER7|P01584|P10909
50793	5.7797e-11	7.0089e-09	38	2304	95	17511	regulation of developmental process	Q9Y6W6|Q13873|O43597|P19793|P78504|P35711|Q96N67|Q07869|P09493|Q92896|Q53EL6|Q9NQC3|URS000039ED8D_9606|Q9H3D4|Q9H7D0|P01375|P80723|O00712|O95267|Q13009|P48023|Q06413|Q03167|P52701|Q3V6T2|P37231|O15528|O43609|P60484|P37173|P62745|Q14185|O15105|P05362|P40337|P43026|P43246|P01584
51172	1.3091e-10	1.3607e-08	38	2368	95	17511	negative regulation of nitrogen compound metabolic process	Q9Y6W6|Q13873|P30405|P0C6A0|P78543|O43597|P19793|Q8IXQ6|Q07869|Q92896|Q9Y6X2|Q53EL6|URS000039ED8D_9606|Q9H3D4|P01375|P80723|O00712|P48023|P36952|Q32MZ4|Q06413|P35625|O95980|P51532|P52701|P37231|Q8WZ73|O43609|P60484|Q14240|O15105|P61978|P00750|P40337|P43246|Q9UER7|P01584|P10909
32879	1.1872e-09	7.3201e-08	38	2553	95	17511	regulation of localization	Q8N1I0|Q13873|P30405|O43597|Q13936|Q08289|P78504|O95376|Q96N67|Q07869|P09493|Q9NQC3|P29966|URS000039ED8D_9606|Q9H3D4|Q9H7D0|P01375|P78556|O95267|Q13009|Q96BY6|Q13625|Q06413|Q03167|O95980|Q9NX95|Q3V6T2|P37231|Q8WZ73|P60484|P37173|P62745|Q14185|O15105|P05362|P61978|P01584|P10909
44093	2.9537e-14	2.1491e-11	39	1907	95	17511	positive regulation of molecular function	Q8N1I0|O43597|Q08289|Q96HP0|O14727|Q96N67|P09493|Q8N9B5|O14763|Q9BZ29|URS000039ED8D_9606|Q9H7D0|P01375|P78556|O95267|Q13009|Q96BY6|P48023|Q32MZ4|Q06413|P51532|P52701|Q9NS56|Q3V6T2|P37231|O15528|Q5JSL3|P60484|P51617|P37173|Q14185|P05362|Q99836|P43246|Q9BUN8|Q9UER7|P01584|P10909|P46734
31324	1.8163e-10	1.652e-08	39	2514	95	17511	negative regulation of cellular metabolic process	Q9Y6W6|Q13873|P30405|P0C6A0|P78543|O43597|P19793|Q8IXQ6|Q07869|Q92896|Q9Y6X2|Q53EL6|URS000039ED8D_9606|Q9H3D4|P01375|P80723|O00712|P48023|P36952|Q32MZ4|Q06413|P35625|O95980|P51532|P52701|P37231|Q8WZ73|O15528|O43609|P60484|Q14240|O15105|P61978|P00750|P40337|P43246|Q9UER7|P01584|P10909
9892	4.1581e-09	2.0442e-07	39	2794	95	17511	negative regulation of metabolic process	Q9Y6W6|Q13873|P30405|P0C6A0|P78543|O43597|P19793|Q8IXQ6|Q07869|Q92896|Q9Y6X2|Q53EL6|URS000039ED8D_9606|Q9H3D4|P01375|P80723|O00712|P48023|P36952|Q32MZ4|Q06413|P35625|O95980|P51532|P52701|P37231|Q8WZ73|O15528|O43609|P60484|Q14240|O15105|P61978|P00750|P40337|P43246|Q9UER7|P01584|P10909
48513	3.878e-09	1.9595e-07	40	2916	95	17511	animal organ development	Q13873|P78543|O43597|P19793|P15428|Q13936|P78504|O95376|O60568|O14727|Q96N67|Q07869|P09493|Q92896|Q15582|Q53EL6|Q9NQC3|URS000039ED8D_9606|Q9H3D4|P01375|P80723|O00712|P02462|Q96BY6|P48023|P36952|Q06413|Q03167|P51532|Q9NS56|P37231|O15528|Q5JSL3|O43609|P60484|P37173|O15105|P05362|P43026|P43246
6950	8.6566e-08	2.7385e-06	40	3246	95	17511	response to stress	Q9Y6W6|Q13873|P30405|P78543|Q8IXQ6|Q96HP0|O14727|Q07869|P09493|Q8N9B5|O14763|Q9BZ29|Q9H3D4|P01375|P78556|O95267|Q06413|Q03167|P52701|Q9NS56|P37231|O15528|Q5JSL3|P60484|P51617|P37173|P08294|P62745|Q14185|O15105|P05362|Q99836|P00750|P40337|P43246|Q9BUN8|Q9UER7|P01584|P10909|P46734
32268	1.2602e-11	2.2923e-09	41	2539	95	17511	regulation of cellular protein metabolic process	Q9Y6W6|Q13873|P30304|P78543|O43597|P19793|O95376|O14727|Q96N67|Q92896|Q9Y6X2|Q53EL6|O14763|URS000039ED8D_9606|P01375|P78556|O95267|Q13009|P48023|P36952|P35625|O95980|Q9NS56|Q3V6T2|P37231|Q8WZ73|O43609|O14519|P60484|P51617|P37173|Q14240|O15105|P05362|P00750|P43026|Q9BUN8|Q9UER7|P01584|P10909|P46734
9966	2.3676e-10	2.1008e-08	41	2783	95	17511	regulation of signal transduction	Q9Y6W6|Q13873|P30405|O43597|P78504|O14727|Q8N9B5|Q92896|Q53EL6|O14763|Q9NQC3|URS000039ED8D_9606|Q9H3D4|P01375|P78556|O95267|Q13009|Q13625|P48023|Q06413|Q03167|P35625|P51532|P37231|Q8WZ73|O15528|O43609|P60484|P51617|P37173|P62745|O15105|P05362|P61978|Q99836|P40337|P43026|Q9UER7|P01584|P10909|P46734
6355	6.433e-07	1.5197e-05	41	3633	95	17511	regulation of transcription, DNA-templated	Q13873|O43670|P0C6A0|P78543|P19793|Q8IXQ6|P78504|P35711|P39687|Q07869|Q8N9B5|P08047|Q9Y6X2|Q53EL6|URS000039ED8D_9606|Q15365|Q9H3D4|Q9HAP2|P01375|P80723|O00712|P48023|Q32MZ4|Q06413|Q03167|P51532|Q9NS56|P37231|P60484|P51815|P51617|O15105|P05362|P61978|Q99836|P40337|P43026|Q9UER7|P01584|P10909|P46734
1903506	2.5482e-07	6.6218e-06	42	3657	95	17511	regulation of nucleic acid-templated transcription	Q13873|O43670|P0C6A0|P78543|P19793|Q8IXQ6|P78504|P35711|P39687|Q07869|Q8N9B5|P08047|Q9Y6X2|Q53EL6|URS000039ED8D_9606|Q15365|Q9H3D4|Q9HAP2|P01375|P80723|O00712|P48023|Q32MZ4|Q06413|Q03167|P51532|Q9NS56|P37231|P60484|P51815|P51617|Q14240|O15105|P05362|P61978|Q99836|P40337|P43026|Q9UER7|P01584|P10909|P46734
2001141	2.9577e-07	7.3198e-06	42	3676	95	17511	regulation of RNA biosynthetic process	Q13873|O43670|P0C6A0|P78543|P19793|Q8IXQ6|P78504|P35711|P39687|Q07869|Q8N9B5|P08047|Q9Y6X2|Q53EL6|URS000039ED8D_9606|Q15365|Q9H3D4|Q9HAP2|P01375|P80723|O00712|P48023|Q32MZ4|Q06413|Q03167|P51532|Q9NS56|P37231|P60484|P51815|P51617|Q14240|O15105|P05362|P61978|Q99836|P40337|P43026|Q9UER7|P01584|P10909|P46734
51252	7.483e-07	1.734e-05	42	3798	95	17511	regulation of RNA metabolic process	Q13873|O43670|P0C6A0|P78543|P19793|Q8IXQ6|P78504|P35711|P39687|Q07869|Q8N9B5|P08047|Q9Y6X2|Q53EL6|URS000039ED8D_9606|Q15365|Q9H3D4|Q9HAP2|P01375|P80723|O00712|P48023|Q32MZ4|Q06413|Q03167|P51532|Q9NS56|P37231|P60484|P51815|P51617|Q14240|O15105|P05362|P61978|Q99836|P40337|P43026|Q9UER7|P01584|P10909|P46734
51246	1.4076e-11	2.4384e-09	43	2791	95	17511	regulation of protein metabolic process	Q9Y6W6|Q13873|P30304|P78543|O43597|P19793|O95376|O14727|Q96N67|Q92896|Q9Y6X2|Q53EL6|O14763|URS000039ED8D_9606|Q9H3D4|P01375|P78556|O95267|Q13009|P48023|P36952|P35625|O95980|Q9NS56|Q3V6T2|P37231|Q8WZ73|O43609|O14519|P60484|P51617|P37173|Q14240|O15105|P05362|P61978|P00750|P43026|Q9BUN8|Q9UER7|P01584|P10909|P46734
51173	1.9476e-11	2.982e-09	43	2818	95	17511	positive regulation of nitrogen compound metabolic process	Q13873|P0C6A0|P78543|O43597|P19793|P78504|O95376|O14727|Q96N67|Q07869|P08047|Q9Y6X2|O14763|URS000039ED8D_9606|Q15365|Q9H3D4|P01375|O00712|P78556|O95267|Q13009|P48023|Q06413|P51532|P52701|Q9NS56|Q3V6T2|P37231|O14519|P60484|P51617|P37173|O15105|P05362|P61978|P40337|P43026|P43246|Q9BUN8|Q9UER7|P01584|P10909|P46734
10604	4.5373e-11	6.1136e-09	43	2890	95	17511	positive regulation of macromolecule metabolic process	Q13873|P0C6A0|P78543|O43597|P19793|P78504|O95376|O14727|Q96N67|Q07869|P08047|Q9Y6X2|O14763|URS000039ED8D_9606|Q15365|Q9H3D4|P01375|O00712|P78556|O95267|Q13009|P48023|Q06413|P51532|P52701|Q9NS56|Q3V6T2|P37231|O14519|P60484|P51617|P37173|O15105|P05362|P61978|P40337|P43026|P43246|Q9BUN8|Q9UER7|P01584|P10909|P46734
31325	6.4735e-11	7.5969e-09	43	2921	95	17511	positive regulation of cellular metabolic process	Q13873|P0C6A0|P78543|O43597|P19793|P78504|O95376|O14727|Q96N67|Q07869|P08047|Q9Y6X2|O14763|URS000039ED8D_9606|Q15365|Q9H3D4|P01375|O00712|P78556|O95267|Q13009|P48023|Q06413|P51532|P52701|Q9NS56|Q3V6T2|P37231|O14519|P60484|P51617|P37173|O15105|P05362|P61978|P40337|P43026|P43246|Q9BUN8|Q9UER7|P01584|P10909|P46734
30154	1.0502e-08	4.058e-07	43	3421	95	17511	cell differentiation	Q9Y6W6|Q13873|P0C6A0|P78543|O43597|P19793|P78504|O95376|P35711|O60568|O14727|Q96N67|P09493|Q15582|Q53EL6|Q9NQC3|URS000039ED8D_9606|Q9H3D4|P01375|P80723|O00712|P02462|O95267|Q13009|Q96BY6|P48023|Q06413|Q03167|Q9NS56|Q9P0K1|Q3V6T2|P37231|Q5JSL3|O43609|P60484|P37173|P62745|Q9BXT8|P05362|P43026|P43246|P01584|P10909
42221	4.6049e-07	1.1168e-05	43	3879	95	17511	response to chemical	Q8N1I0|Q9Y6W6|Q13873|P30405|P78543|P19793|P15428|P78504|P35711|O60568|O14727|Q07869|P09493|P08047|Q9Y6X2|Q53EL6|O14763|URS000039ED8D_9606|P01375|O00712|P78556|P02462|Q13009|P48023|Q06413|Q03167|P35625|P37231|O15528|P60484|P51617|P37173|P08294|P62745|O15105|P05362|Q99836|P40337|P43026|Q9BUN8|Q9UER7|P01584|P10909
2000112	4.0585e-06	7.5331e-05	43	4189	95	17511	regulation of cellular macromolecule biosynthetic process	Q13873|O43670|P0C6A0|P78543|P19793|Q8IXQ6|P78504|P35711|P39687|Q07869|Q8N9B5|P08047|Q9Y6X2|Q53EL6|URS000039ED8D_9606|Q15365|Q9H3D4|Q9HAP2|P01375|P80723|O00712|P48023|Q32MZ4|Q06413|Q03167|P51532|Q9NS56|Q3V6T2|P37231|P60484|P51815|P51617|Q14240|O15105|P05362|P61978|Q99836|P40337|P43026|Q9UER7|P01584|P10909|P46734
51179	0.0016729	0.0095996	43	5341	95	17511	localization	Q8N1I0|P30405|O43597|P19793|Q13936|Q8IXQ6|Q08289|O60568|P39687|O14727|Q96N67|Q07869|Q8N9B5|Q92896|O14763|Q9NQC3|Q9H3D4|P01375|P78556|O95267|Q13009|Q13625|P48023|Q06413|Q03167|P35625|Q9NS56|Q3V6T2|P37231|O15528|O43609|P60484|P37173|P62745|Q14185|O15105|Q567U6|P05362|P00750|P43026|Q9BUN8|P01584|P10909
10646	9.43e-11	1.0396e-08	44	3083	95	17511	regulation of cell communication	Q9Y6W6|Q13873|P30405|O43597|Q13936|P78504|O14727|Q8N9B5|Q92896|Q53EL6|O14763|Q9NQC3|P29966|URS000039ED8D_9606|Q9H3D4|P01375|P78556|O95267|Q13009|Q13625|P48023|Q06413|Q03167|P35625|P51532|Q9NX95|P37231|Q8WZ73|O15528|O43609|P60484|P51617|P37173|P62745|O15105|P05362|P61978|Q99836|P40337|P43026|Q9UER7|P01584|P10909|P46734
9893	1.4715e-10	1.4469e-08	44	3124	95	17511	positive regulation of metabolic process	Q13873|P0C6A0|P78543|O43597|P19793|P78504|O95376|O14727|Q96N67|Q07869|P08047|Q9Y6X2|O14763|URS000039ED8D_9606|Q15365|Q9H3D4|P01375|O00712|P78556|O95267|Q13009|P48023|Q06413|P51532|P52701|Q9NS56|Q3V6T2|P37231|O15528|O14519|P60484|P51617|P37173|O15105|P05362|P61978|P40337|P43026|P43246|Q9BUN8|Q9UER7|P01584|P10909|P46734
23051	1.6916e-10	1.578e-08	44	3137	95	17511	regulation of signaling	Q9Y6W6|Q13873|P30405|O43597|Q13936|P78504|O14727|Q8N9B5|Q92896|Q53EL6|O14763|Q9NQC3|P29966|URS000039ED8D_9606|Q9H3D4|P01375|P78556|O95267|Q13009|Q13625|P48023|Q06413|Q03167|P35625|P51532|Q9NX95|P37231|Q8WZ73|O15528|O43609|P60484|P51617|P37173|P62745|O15105|P05362|P61978|Q99836|P40337|P43026|Q9UER7|P01584|P10909|P46734
48869	5.7457e-09	2.5491e-07	44	3493	95	17511	cellular developmental process	Q9Y6W6|Q13873|P0C6A0|P78543|O43597|P19793|P78504|O95376|P35711|O60568|O14727|Q96N67|P09493|Q15582|Q53EL6|Q9NQC3|URS000039ED8D_9606|Q9H3D4|P01375|P80723|O00712|P02462|O95267|Q13009|Q96BY6|P48023|Q06413|Q03167|Q9NS56|Q9P0K1|Q3V6T2|P37231|Q5JSL3|O43609|P60484|P37173|P62745|Q9BXT8|P05362|P40337|P43026|P43246|P01584|P10909
10556	2.9939e-06	5.8244e-05	44	4295	95	17511	regulation of macromolecule biosynthetic process	Q13873|O43670|P0C6A0|P78543|P19793|Q8IXQ6|P78504|P35711|P39687|Q07869|Q8N9B5|P08047|Q9Y6X2|Q53EL6|URS000039ED8D_9606|Q15365|Q9H3D4|Q9HAP2|P01375|P80723|O00712|P78556|P48023|Q32MZ4|Q06413|Q03167|P51532|Q9NS56|Q3V6T2|P37231|P60484|P51815|P51617|Q14240|O15105|P05362|P61978|Q99836|P40337|P43026|Q9UER7|P01584|P10909|P46734
16043	0.00044732	0.0033974	44	5201	95	17511	cellular component organization	Q13873|O43670|P30405|P78543|O43597|P19793|Q9BPX3|Q08289|O60568|O14727|Q96N67|P09493|Q8N9B5|Q15582|Q9NQC3|P29966|Q9H3D4|P01375|O00712|P02462|O95267|Q13009|Q96BY6|Q13625|P48023|P36952|Q06413|Q03167|O95980|P51532|P52701|Q9NS56|Q3V6T2|O43609|P60484|P51617|Q14185|O15105|P05362|P40337|P43246|Q9BUN8|Q9UER7|P10909
71840	0.0011297	0.0070012	44	5413	95	17511	cellular component organization or biogenesis	Q13873|O43670|P30405|P78543|O43597|P19793|Q9BPX3|Q08289|O60568|O14727|Q96N67|P09493|Q8N9B5|Q15582|Q9NQC3|P29966|Q9H3D4|P01375|O00712|P02462|O95267|Q13009|Q96BY6|Q13625|P48023|P36952|Q06413|Q03167|O95980|P51532|P52701|Q9NS56|Q3V6T2|O43609|P60484|P51617|Q14185|O15105|P05362|P40337|P43246|Q9BUN8|Q9UER7|P10909
50790	3.8441e-15	3.9613e-12	45	2429	95	17511	regulation of catalytic activity	Q8N1I0|Q9Y6W6|P30304|P30405|O43597|Q96HP0|O14727|Q96N67|P09493|Q53EL6|O14763|Q9BZ29|URS000039ED8D_9606|Q9H3D4|Q9H7D0|P01375|P78556|O95267|Q13009|Q96BY6|P48023|P36952|Q06413|P35625|O95980|P52701|Q9NS56|Q3V6T2|P37231|Q8WZ73|O15528|Q5JSL3|O43609|P60484|P51617|P37173|Q14185|Q14240|O15105|P05362|P43246|Q9UER7|P01584|P10909|P46734
65008	2.2885e-09	1.2426e-07	45	3532	95	17511	regulation of biological quality	Q8N1I0|Q13873|O43670|P30405|P19793|Q13936|Q08289|Q96HP0|O60568|P39687|Q07869|P09493|Q8N9B5|P08047|Q9Y6X2|Q9NQC3|Q9BZ29|P29966|URS000039ED8D_9606|Q9H3D4|Q9H7D0|P01375|Q13009|Q96BY6|Q13625|P48023|Q06413|Q03167|P51532|Q9NS56|Q9NX95|P37231|O15528|Q5JSL3|P60484|P62745|Q14185|O15105|P05362|Q99836|P00750|P40337|Q9BUN8|P01584|P10909
31326	3.9135e-06	7.3769e-05	45	4490	95	17511	regulation of cellular biosynthetic process	Q13873|O43670|P0C6A0|P78543|P19793|Q8IXQ6|P78504|P35711|P39687|Q07869|Q8N9B5|P08047|Q9Y6X2|Q53EL6|URS000039ED8D_9606|Q15365|Q9H3D4|Q9HAP2|P01375|P80723|O00712|P78556|P48023|Q32MZ4|Q06413|Q03167|P51532|Q9NS56|Q3V6T2|P37231|O15528|P60484|P51815|P51617|Q14240|O15105|P05362|P61978|Q99836|P40337|P43026|Q9UER7|P01584|P10909|P46734
9889	6.0096e-06	0.00010717	45	4558	95	17511	regulation of biosynthetic process	Q13873|O43670|P0C6A0|P78543|P19793|Q8IXQ6|P78504|P35711|P39687|Q07869|Q8N9B5|P08047|Q9Y6X2|Q53EL6|URS000039ED8D_9606|Q15365|Q9H3D4|Q9HAP2|P01375|P80723|O00712|P78556|P48023|Q32MZ4|Q06413|Q03167|P51532|Q9NS56|Q3V6T2|P37231|O15528|P60484|P51815|P51617|Q14240|O15105|P05362|P61978|Q99836|P40337|P43026|Q9UER7|P01584|P10909|P46734
10468	1.2029e-05	0.00018796	45	4672	95	17511	regulation of gene expression	Q13873|O43670|P0C6A0|P78543|O43597|P19793|Q8IXQ6|P78504|P35711|P39687|Q07869|Q8N9B5|Q92896|P08047|Q9Y6X2|Q53EL6|URS000039ED8D_9606|Q15365|Q9H3D4|Q9HAP2|P01375|P80723|O00712|P48023|Q32MZ4|Q06413|Q03167|P51532|Q9NS56|P37231|P60484|P51815|P51617|P37173|Q14240|O15105|P05362|P61978|Q99836|P40337|P43026|Q9UER7|P01584|P10909|P46734
51239	3.6502e-14	2.2133e-11	46	2698	95	17511	regulation of multicellular organismal process	Q8N1I0|Q9Y6W6|Q13873|P19793|Q13936|Q08289|P78504|P35711|Q96N67|P09493|Q92896|Q53EL6|Q9NQC3|URS000039ED8D_9606|Q9H3D4|Q9H7D0|P01375|P80723|O00712|P78556|O95267|Q13009|P48023|Q32MZ4|Q06413|Q03167|P52701|Q3V6T2|P37231|O15528|O43609|P60484|P51617|P37173|P62745|Q14185|O15105|P05362|P61978|Q99836|P00750|P43026|P43246|P01584|P10909|P46734
19219	4.4355e-08	1.4941e-06	47	4164	95	17511	regulation of nucleobase-containing compound metabolic process	Q13873|O43670|P30405|P0C6A0|P78543|P19793|Q8IXQ6|P78504|P35711|P39687|O14727|Q07869|Q8N9B5|P08047|Q9Y6X2|Q53EL6|URS000039ED8D_9606|Q15365|Q9H3D4|Q9HAP2|P01375|P80723|O00712|P48023|Q32MZ4|Q06413|Q03167|P51532|P52701|Q9NS56|Q3V6T2|P37231|P60484|P51815|P51617|Q14240|O15105|P05362|P61978|Q99836|P40337|P43026|P43246|Q9UER7|P01584|P10909|P46734
48583	5.2748e-10	4.1717e-08	48	3795	95	17511	regulation of response to stimulus	Q9Y6W6|Q13873|P30405|O43597|Q8IXQ6|P78504|O14727|Q07869|Q8N9B5|Q92896|Q53EL6|O14763|Q9NQC3|URS000039ED8D_9606|Q9H3D4|P01375|P78556|O95267|Q13009|Q13625|P48023|Q06413|Q03167|P35625|P51532|P52701|Q9NX95|P37231|Q8WZ73|O15528|O43609|P60484|P51617|P37173|P62745|Q14185|O15105|P05362|P61978|Q99836|P00750|P40337|P43026|P43246|Q9UER7|P01584|P10909|P46734
48731	2.4348e-09	1.3026e-07	49	4108	95	17511	system development	Q9Y6W6|Q13873|P78543|O43597|P78504|O60568|Q07869|P09493|Q92896|Q15582|O00712|Q13009|Q96BY6|Q06413|Q9NS56|Q9P0K1|Q3V6T2|P37231|O15528|Q5JSL3|O43609|P43026|P19793|P15428|Q13936|O95376|P35711|O14727|Q96N67|Q53EL6|Q9NQC3|URS000039ED8D_9606|Q9H3D4|P01375|P80723|P02462|P48023|P36952|Q03167|O95980|P51532|P52701|P60484|P37173|P62745|O15105|P05362|P43246|P10909
44260	0.0068828	0.026723	50	6943	95	17511	cellular macromolecule metabolic process	Q9Y6W6|Q13873|P30405|P78543|Q8IXQ6|P78504|O60568|Q07869|P08047|Q15582|Q9Y6X2|O00712|Q32MZ4|Q06413|Q9NS56|Q3V6T2|P37231|O14519|Q9BUN8|Q9UER7|P01584|P46734|P30304|P0C6A0|P19793|O95376|P35711|P39687|Q8N9B5|Q15365|Q9H3D4|Q9HAP2|P01375|O95267|P48023|Q03167|O95980|P51532|P52701|Q8WZ73|P60484|P51815|P51617|P37173|Q14240|O15105|P61978|P00750|P40337|P43246
7165	2.2641e-08	8.0754e-07	52	4838	95	17511	signal transduction	Q8N1I0|Q9Y6W6|Q13873|P78543|P78504|Q07869|Q13009|Q96BY6|Q06413|Q9NS56|Q3V6T2|P37231|Q5JSL3|Q14185|Q99836|P43026|Q9BUN8|Q9UER7|P01584|P46734|P19793|P15428|Q13936|Q96HP0|P39687|O14727|Q96N67|Q8N9B5|Q53EL6|O14763|Q9BZ29|URS000039ED8D_9606|Q9H3D4|Q9H7D0|P01375|P78556|P02462|O95267|Q13625|P48023|Q03167|P52701|P60484|P51617|P37173|P62745|O15105|P05362|P61978|P00750|P43246|P10909
7275	2.2718e-09	1.2426e-07	53	4700	95	17511	multicellular organism development	Q9Y6W6|Q13873|P78543|O43597|P78504|O60568|Q07869|P09493|Q92896|Q15582|O00712|Q13009|Q96BY6|Q06413|Q9NS56|Q9P0K1|Q3V6T2|P37231|O15528|Q5JSL3|O43609|Q9BXT8|P43026|P01584|P0C6A0|P19793|P15428|Q13936|O95376|P35711|O14727|Q96N67|Q53EL6|O14763|Q9NQC3|URS000039ED8D_9606|Q9H3D4|P01375|P80723|P02462|P48023|P36952|Q03167|O95980|P51532|P52701|P60484|P37173|P62745|O15105|P05362|P43246|P10909
44700	1.2057e-07	3.4811e-06	53	5229	95	17511	single organism signaling	Q8N1I0|Q9Y6W6|Q13873|P78543|Q08289|P78504|Q07869|Q13009|Q96BY6|Q06413|Q9NS56|Q3V6T2|P37231|Q5JSL3|Q14185|Q99836|P43026|Q9BUN8|Q9UER7|P01584|P46734|P19793|P15428|Q13936|Q96HP0|P39687|O14727|Q96N67|Q8N9B5|Q53EL6|O14763|Q9BZ29|URS000039ED8D_9606|Q9H3D4|Q9H7D0|P01375|P78556|P02462|O95267|Q13625|P48023|Q03167|P52701|P60484|P51617|P37173|P62745|O15105|P05362|P61978|P00750|P43246|P10909
23052	1.2393e-07	3.5224e-06	53	5233	95	17511	signaling	Q8N1I0|Q9Y6W6|Q13873|P78543|Q08289|P78504|Q07869|Q13009|Q96BY6|Q06413|Q9NS56|Q3V6T2|P37231|Q5JSL3|Q14185|Q99836|P43026|Q9BUN8|Q9UER7|P01584|P46734|P19793|P15428|Q13936|Q96HP0|P39687|O14727|Q96N67|Q8N9B5|Q53EL6|O14763|Q9BZ29|URS000039ED8D_9606|Q9H3D4|Q9H7D0|P01375|P78556|P02462|O95267|Q13625|P48023|Q03167|P52701|P60484|P51617|P37173|P62745|O15105|P05362|P61978|P00750|P43246|P10909
7154	2.2665e-07	5.975e-06	53	5322	95	17511	cell communication	Q8N1I0|Q9Y6W6|Q13873|P78543|Q08289|P78504|Q07869|Q13009|Q96BY6|Q06413|Q9NS56|Q3V6T2|P37231|Q5JSL3|Q14185|Q99836|P43026|Q9BUN8|Q9UER7|P01584|P46734|P19793|P15428|Q13936|Q96HP0|P39687|O14727|Q96N67|Q8N9B5|Q53EL6|O14763|Q9BZ29|URS000039ED8D_9606|Q9H3D4|Q9H7D0|P01375|P78556|P02462|O95267|Q13625|P48023|Q03167|P52701|P60484|P51617|P37173|P62745|O15105|P05362|P61978|P00750|P43246|P10909
65009	2.5601e-18	9.3137e-15	54	3008	95	17511	regulation of molecular function	Q8N1I0|Q9Y6W6|P30405|O43597|Q08289|Q07869|P09493|Q9Y6X2|Q13009|Q96BY6|Q32MZ4|Q06413|Q9NS56|Q3V6T2|P37231|O15528|Q5JSL3|O43609|Q14185|Q99836|Q9BUN8|Q9UER7|P01584|P46734|P30304|Q96HP0|O14727|Q96N67|Q8N9B5|Q53EL6|O14763|Q9BZ29|URS000039ED8D_9606|Q9H3D4|Q9H7D0|P01375|P78556|O95267|P48023|P36952|Q03167|P35625|O95980|P51532|P52701|Q8WZ73|P60484|P51617|P37173|Q14240|O15105|P05362|P43246|P10909
48856	9.0859e-09	3.6175e-07	54	5032	95	17511	anatomical structure development	Q9Y6W6|Q13873|P78543|O43597|P78504|O60568|Q07869|P09493|Q92896|Q15582|O00712|Q13009|Q96BY6|Q06413|Q9NS56|Q9P0K1|Q3V6T2|P37231|O15528|Q5JSL3|O43609|Q9BXT8|P43026|P01584|P0C6A0|P19793|P15428|Q13936|O95376|P35711|O14727|Q96N67|Q53EL6|O14763|Q9NQC3|URS000039ED8D_9606|Q9H3D4|P01375|P80723|P02462|P48023|P36952|Q03167|O95980|P51532|P52701|P60484|P37173|P62745|O15105|P05362|P40337|P43246|P10909
43170	0.0073216	0.028097	54	7682	95	17511	macromolecule metabolic process	Q9Y6W6|Q13873|P30405|P78543|Q8IXQ6|P78504|O60568|Q07869|P08047|Q15582|Q9Y6X2|O00712|Q32MZ4|Q06413|Q9NS56|Q9P0K1|Q3V6T2|P37231|O14519|Q9BUN8|Q9UER7|P01584|P46734|P30304|P0C6A0|P19793|O95376|P35711|P39687|Q8N9B5|URS000039ED8D_9606|Q15365|Q9H3D4|Q9HAP2|P01375|P02462|O95267|P48023|Q03167|O95980|P51532|P52701|Q8WZ73|P60484|P51815|P51617|P37173|Q14240|O15105|P61978|P00750|P40337|P43246|P10909
44767	6.4604e-09	2.7651e-07	56	5307	95	17511	single-organism developmental process	Q9Y6W6|Q13873|P78543|O43597|P78504|O60568|Q07869|P09493|Q92896|Q15582|O00712|Q13009|Q96BY6|Q06413|Q9NS56|Q9P0K1|Q3V6T2|P37231|O15528|Q5JSL3|O43609|Q9BXT8|P43026|P01584|P0C6A0|P19793|P15428|Q13936|O95376|P35711|O14727|Q96N67|Q53EL6|O14763|Q9NQC3|URS000039ED8D_9606|Q9H3D4|P01375|P80723|P02462|O95267|P48023|P36952|Q03167|O95980|P51532|P52701|P60484|P51617|P37173|P62745|O15105|P05362|P40337|P43246|P1…
32502	1.2319e-08	4.6202e-07	56	5394	95	17511	developmental process	Q9Y6W6|Q13873|P78543|O43597|P78504|O60568|Q07869|P09493|Q92896|Q15582|O00712|Q13009|Q96BY6|Q06413|Q9NS56|Q9P0K1|Q3V6T2|P37231|O15528|Q5JSL3|O43609|Q9BXT8|P43026|P01584|P0C6A0|P19793|P15428|Q13936|O95376|P35711|O14727|Q96N67|Q53EL6|O14763|Q9NQC3|URS000039ED8D_9606|Q9H3D4|P01375|P80723|P02462|O95267|P48023|P36952|Q03167|O95980|P51532|P52701|P60484|P51617|P37173|P62745|O15105|P05362|P40337|P43246|P1…
48523	4.5385e-13	2.0639e-10	57	4378	95	17511	negative regulation of cellular process	Q9Y6W6|Q13873|O43670|P30405|P78543|O43597|Q8IXQ6|P78504|Q07869|P09493|Q92896|Q15582|Q9Y6X2|O00712|Q32MZ4|Q06413|Q9NS56|Q9P0K1|P37231|O15528|O43609|Q99836|P43026|Q9UER7|P01584|P0C6A0|P19793|P15428|Q8N9B5|Q53EL6|O14763|Q9NQC3|URS000039ED8D_9606|Q9H3D4|P01375|P80723|Q13625|P48023|P36952|Q03167|P35625|O95980|P51532|P52701|Q8WZ73|P60484|P51617|P37173|P62745|Q14240|O15105|P05362|P61978|P00750|P40337|P4…
48519	2.2914e-12	5.2102e-10	59	4845	95	17511	negative regulation of biological process	Q8N1I0|Q9Y6W6|Q13873|O43670|P30405|P78543|O43597|Q8IXQ6|P78504|Q07869|P09493|Q92896|Q15582|Q9Y6X2|O00712|Q32MZ4|Q06413|Q9NS56|Q9P0K1|P37231|O15528|O43609|Q99836|P43026|Q9UER7|P01584|P0C6A0|P19793|P15428|Q8N9B5|Q53EL6|O14763|Q9NQC3|URS000039ED8D_9606|Q9H3D4|Q9H7D0|P01375|P80723|Q13625|P48023|P36952|Q03167|P35625|O95980|P51532|P52701|Q8WZ73|P60484|P51617|P37173|P62745|Q14240|O15105|P05362|P61978|P0…
44707	6.2735e-10	4.5745e-08	59	5493	95	17511	single-multicellular organism process	Q9Y6W6|Q13873|P78543|O43597|Q08289|P78504|O60568|Q07869|P09493|Q92896|Q15582|O00712|Q13009|Q96BY6|Q06413|Q9NS56|Q9P0K1|Q3V6T2|P37231|O15528|Q5JSL3|O43609|Q9BXT8|Q14185|P43026|P01584|P0C6A0|P19793|P15428|Q13936|O95376|P35711|Q96HP0|O14727|Q96N67|Q53EL6|O14763|Q9NQC3|Q9BZ29|URS000039ED8D_9606|Q9H3D4|P01375|P80723|P02462|O95267|P48023|P36952|Q03167|O95980|P51532|P52701|P60484|P37173|P62745|O15105|P0…
51716	2.59e-09	1.3461e-07	62	6186	95	17511	cellular response to stimulus	Q8N1I0|Q9Y6W6|Q13873|P30405|P78543|Q8IXQ6|P78504|O60568|Q07869|P09493|P08047|Q13009|Q96BY6|Q06413|Q9NS56|Q3V6T2|P37231|Q5JSL3|P08294|Q14185|Q99836|P43026|Q9BUN8|Q9UER7|P01584|P46734|P30304|P19793|P15428|Q13936|P35711|Q96HP0|P39687|O14727|Q96N67|Q8N9B5|Q53EL6|O14763|Q9BZ29|URS000039ED8D_9606|Q9H3D4|Q9H7D0|P01375|P78556|P02462|O95267|Q13625|P48023|Q03167|P35625|P52701|P60484|P51617|P37173|P62745|O1…
48522	4.3554e-15	3.9613e-12	63	4843	95	17511	positive regulation of cellular process	Q8N1I0|Q9Y6W6|Q13873|P30405|P78543|O43597|P78504|Q07869|P09493|P08047|Q9Y6X2|O00712|Q13009|Q06413|Q9NS56|Q3V6T2|P37231|O15528|Q5JSL3|O14519|Q14185|Q99836|P43026|Q9BUN8|Q9UER7|Q8TCE9|P01584|P46734|P30304|P0C6A0|P19793|P15428|O95376|P35711|O14727|Q96N67|Q8N9B5|Q53EL6|O14763|Q9NQC3|URS000039ED8D_9606|Q15365|Q9H3D4|Q9H7D0|P01375|P78556|O95267|Q13625|P48023|Q03167|P35625|P51532|P52701|P60484|P51617|P3…
32501	1.3226e-08	4.8601e-07	63	6594	95	17511	multicellular organismal process	Q8N1I0|Q9Y6W6|Q13873|P78543|O43597|Q08289|P78504|O60568|Q07869|P09493|Q92896|Q15582|O00712|Q13009|Q96BY6|Q06413|Q9NS56|Q9P0K1|Q3V6T2|P37231|O15528|Q5JSL3|O43609|Q9BXT8|Q14185|P43026|P01584|P46734|P0C6A0|P19793|P15428|Q13936|O95376|P35711|Q96HP0|O14727|Q96N67|Q53EL6|O14763|Q9NQC3|Q9BZ29|URS000039ED8D_9606|Q9H3D4|Q9H7D0|P01375|P80723|P02462|O95267|P48023|P36952|Q03167|P35625|O95980|P51532|P52701|P6…
60255	3.2039e-11	4.6623e-09	65	6133	95	17511	regulation of macromolecule metabolic process	Q9Y6W6|Q13873|O43670|P78543|O43597|Q8IXQ6|P78504|Q07869|Q92896|P08047|Q9Y6X2|O00712|Q13009|Q32MZ4|Q06413|Q9NS56|Q3V6T2|P37231|O43609|O14519|Q99836|P43026|Q9BUN8|Q9UER7|P01584|P46734|P30304|P0C6A0|P19793|O95376|P35711|P39687|O14727|Q96N67|Q8N9B5|Q53EL6|O14763|URS000039ED8D_9606|Q15365|Q9H3D4|Q9HAP2|P01375|P80723|P78556|O95267|P48023|P36952|Q03167|P35625|O95980|P51532|P52701|Q8WZ73|P60484|P51815|P5…
51171	1.4904e-12	4.1708e-10	66	5941	95	17511	regulation of nitrogen compound metabolic process	Q9Y6W6|Q13873|O43670|P30405|P78543|O43597|Q8IXQ6|P78504|Q07869|Q92896|P08047|Q9Y6X2|O00712|Q13009|Q32MZ4|Q06413|Q9NS56|Q3V6T2|P37231|O43609|O14519|Q99836|P43026|Q9BUN8|Q9UER7|P01584|P46734|P30304|P0C6A0|P19793|O95376|P35711|P39687|O14727|Q96N67|Q8N9B5|Q53EL6|O14763|URS000039ED8D_9606|Q15365|Q9H3D4|Q9HAP2|P01375|P80723|P78556|O95267|P48023|P36952|Q03167|P35625|O95980|P51532|P52701|Q8WZ73|P60484|P5…
50896	9.8706e-07	2.1632e-05	66	7848	95	17511	response to stimulus	Q8N1I0|Q9Y6W6|Q13873|P30405|P78543|Q8IXQ6|P78504|O60568|Q07869|P09493|P08047|Q15582|Q9Y6X2|O00712|Q13009|Q96BY6|Q06413|Q9NS56|Q3V6T2|P37231|O15528|Q5JSL3|P08294|Q14185|Q99836|P43026|Q9BUN8|Q9UER7|P01584|P46734|P30304|P19793|P15428|Q13936|P35711|Q96HP0|P39687|O14727|Q96N67|Q8N9B5|Q53EL6|O14763|Q9BZ29|URS000039ED8D_9606|Q9H3D4|Q9H7D0|P01375|P78556|P02462|O95267|Q13625|P48023|Q03167|P35625|P52701|P6…
48518	2.1755e-15	3.9572e-12	67	5418	95	17511	positive regulation of biological process	Q8N1I0|Q9Y6W6|Q13873|P30405|P78543|O43597|Q08289|P78504|Q07869|P09493|P08047|Q9Y6X2|O00712|Q13009|Q32MZ4|Q06413|Q9NS56|Q3V6T2|P37231|O15528|Q5JSL3|O43609|O14519|Q14185|Q99836|P43026|Q9BUN8|Q9UER7|Q8TCE9|P01584|P46734|P30304|P0C6A0|P19793|P15428|O95376|P35711|O14727|Q96N67|Q8N9B5|Q53EL6|O14763|Q9NQC3|URS000039ED8D_9606|Q15365|Q9H3D4|Q9H7D0|P01375|P80723|P78556|O95267|Q13625|P48023|Q03167|P35625|P5…
80090	1.25e-12	4.1708e-10	67	6094	95	17511	regulation of primary metabolic process	Q9Y6W6|Q13873|O43670|P30405|P78543|O43597|Q8IXQ6|P78504|Q07869|Q92896|P08047|Q9Y6X2|O00712|Q13009|Q32MZ4|Q06413|Q9NS56|Q3V6T2|P37231|O15528|O43609|O14519|Q99836|P43026|Q9BUN8|Q9UER7|P01584|P46734|P30304|P0C6A0|P19793|O95376|P35711|P39687|O14727|Q96N67|Q8N9B5|Q53EL6|O14763|URS000039ED8D_9606|Q15365|Q9H3D4|Q9HAP2|P01375|P80723|P78556|O95267|P48023|P36952|Q03167|P35625|O95980|P51532|P52701|Q8WZ73|P6…
31323	1.9068e-12	4.6246e-10	67	6143	95	17511	regulation of cellular metabolic process	Q9Y6W6|Q13873|O43670|P30405|P78543|O43597|Q8IXQ6|P78504|Q07869|Q92896|P08047|Q9Y6X2|O00712|Q13009|Q32MZ4|Q06413|Q9NS56|Q3V6T2|P37231|O15528|O43609|O14519|Q99836|P43026|Q9BUN8|Q9UER7|P01584|P46734|P30304|P0C6A0|P19793|O95376|P35711|P39687|O14727|Q96N67|Q8N9B5|Q53EL6|O14763|URS000039ED8D_9606|Q15365|Q9H3D4|Q9HAP2|P01375|P80723|P78556|O95267|P48023|P36952|Q03167|P35625|O95980|P51532|P52701|Q8WZ73|P6…
19222	1.1585e-10	1.2395e-08	67	6651	95	17511	regulation of metabolic process	Q9Y6W6|Q13873|O43670|P30405|P78543|O43597|Q8IXQ6|P78504|Q07869|Q92896|P08047|Q9Y6X2|O00712|Q13009|Q32MZ4|Q06413|Q9NS56|Q3V6T2|P37231|O15528|O43609|O14519|Q99836|P43026|Q9BUN8|Q9UER7|P01584|P46734|P30304|P0C6A0|P19793|O95376|P35711|P39687|O14727|Q96N67|Q8N9B5|Q53EL6|O14763|URS000039ED8D_9606|Q15365|Q9H3D4|Q9HAP2|P01375|P80723|P78556|O95267|P48023|P36952|Q03167|P35625|O95980|P51532|P52701|Q8WZ73|P6…
44763	3.9998e-08	1.3599e-06	79	9947	95	17511	single-organism cellular process	Q8N1I0|Q9Y6W6|Q13873|O43670|P30405|P78543|O43597|Q8IXQ6|Q08289|P78504|O60568|Q07869|P09493|Q92896|Q15582|Q9UKU0|P29966|Q13126|O00712|Q13009|Q96BY6|Q06413|Q9NS56|Q9P0K1|Q3V6T2|P37231|O15528|Q5JSL3|O43609|O14519|Q9BXT8|Q14185|Q99836|P43026|Q9BUN8|Q9UER7|Q8TCE9|P01584|P46734|P30304|P0C6A0|P19793|P15428|Q13936|Q9BPX3|O95376|P35711|O14727|Q96N67|Q8N9B5|Q53EL6|O14763|Q9NQC3|URS000039ED8D_9606|Q9H3D4|P0…
44699	8.1072e-05	0.00088306	85	12817	95	17511	single-organism process	Q8N1I0|Q9Y6W6|Q13873|O43670|P30405|P78543|O43597|Q8IXQ6|Q08289|P78504|O60568|Q07869|P09493|Q92896|Q15582|Q9UKU0|P29966|Q13126|O00712|Q13009|Q96BY6|Q06413|Q9NS56|Q9P0K1|Q3V6T2|P37231|O15528|Q5JSL3|O43609|O14519|P08294|Q9BXT8|Q14185|Q99836|P43026|Q9BUN8|Q9UER7|Q8TCE9|P01584|P46734|P30304|P0C6A0|P19793|P15428|Q13936|Q9BPX3|O95376|P35711|Q96HP0|P39687|O14727|Q96N67|Q8N9B5|Q53EL6|O14763|Q9NQC3|Q9BZ29|…
50794	5.381e-11	6.9453e-09	86	10604	95	17511	regulation of cellular process	Q8N1I0|Q9Y6W6|Q13873|O43670|P30405|P78543|O43597|Q8IXQ6|P78504|Q07869|P09493|Q92896|P08047|Q15582|Q9Y6X2|P29966|O00712|Q13009|Q96BY6|Q32MZ4|Q06413|Q9NS56|Q9P0K1|Q3V6T2|P37231|O15528|Q5JSL3|O43609|O14519|Q14185|Q99836|P43026|Q9BUN8|Q9UER7|Q8TCE9|P01584|P46734|P30304|P0C6A0|P19793|P15428|Q13936|O95376|P35711|Q96HP0|P39687|O14727|Q96N67|Q8N9B5|Q53EL6|O14763|Q9NQC3|Q9BZ29|URS000039ED8D_9606|Q15365|Q9…
50789	8.2714e-10	5.2792e-08	87	11280	95	17511	regulation of biological process	Q8N1I0|Q9Y6W6|Q13873|O43670|P30405|P78543|O43597|Q8IXQ6|Q08289|P78504|Q07869|P09493|Q92896|P08047|Q15582|Q9Y6X2|P29966|O00712|Q13009|Q96BY6|Q32MZ4|Q06413|Q9NS56|Q9P0K1|Q3V6T2|P37231|O15528|Q5JSL3|O43609|O14519|Q14185|Q99836|P43026|Q9BUN8|Q9UER7|Q8TCE9|P01584|P46734|P30304|P0C6A0|P19793|P15428|Q13936|O95376|P35711|Q96HP0|P39687|O14727|Q96N67|Q8N9B5|Q53EL6|O14763|Q9NQC3|Q9BZ29|URS000039ED8D_9606|Q1…
65007	7.3872e-09	3.0539e-07	88	11901	95	17511	biological regulation	Q8N1I0|Q9Y6W6|Q13873|O43670|P30405|P78543|O43597|Q8IXQ6|Q08289|P78504|O60568|Q07869|P09493|Q92896|P08047|Q15582|Q9Y6X2|P29966|O00712|Q13009|Q96BY6|Q32MZ4|Q06413|Q9NS56|Q9P0K1|Q3V6T2|P37231|O15528|Q5JSL3|O43609|O14519|Q14185|Q99836|P43026|Q9BUN8|Q9UER7|Q8TCE9|P01584|P46734|P30304|P0C6A0|P19793|P15428|Q13936|O95376|P35711|Q96HP0|P39687|O14727|Q96N67|Q8N9B5|Q53EL6|O14763|Q9NQC3|Q9BZ29|URS000039ED8D_…
9987	0.00037615	0.0030009	92	15034	95	17511	cellular process	Q8N1I0|Q9Y6W6|Q13873|O43670|P30405|P78543|O43597|Q8IXQ6|Q08289|P78504|O60568|Q07869|P09493|Q92896|P08047|Q15582|Q9Y6X2|Q9UKU0|P29966|Q13126|O00712|Q13009|Q96BY6|Q32MZ4|Q06413|Q9NS56|Q9P0K1|Q3V6T2|P37231|O15528|Q5JSL3|O43609|O14519|P08294|Q9BXT8|Q14185|Q99836|P43026|Q9BUN8|Q9UER7|Q8TCE9|P01584|P46734|P30304|P0C6A0|P19793|P15428|Q13936|Q9BPX3|O95376|P35711|Q96HP0|P39687|O14727|Q96N67|Q8N9B5|Q53EL6|…
[truncated: 49 more columns]
